# Supplementary material for: Heart failure-induced cognitive dysfunction is mediated by intracellular Ca2+ leak through ryanodine receptor type 2
Source: Nat Neurosci. 2023 Jul 10;26(8):1365–78. doi: 10.1038/s41593-023-01377-6 (PMC10400432; doi:10.1038/s41593-023-01377-6)
Supplement: Supplementary file 3 — Supplementary information on the human specimens, the animal models and the sequencing data. [file 41593_2023_1377_MOESM3_ESM.xlsx]

## Sheet: Table 1
Sample ID	Control 1	Control 2	Control 3	Control 4		Characteristics of control specimens (hippocampi) obtained from Columbia University Biobank.
Age (year)	92	81	84	85
Gender	F	M	F	F
Frozen postmortem interval (hour)	Within 24h	Within 24h	Within 24h	Within 24h
Distributive diagnosis (Brain)	No abnormality	No abnormality	No abnormality	No abnormality

## Sheet: Table 2
Patients ID	Position in blot	Sex	Age (year)	Cardiovascular pathology	Brain pathology		Characteristics of heart failure specimens (hippocampi) obtained from Columbia University Biobank and NIH Neuro-Biobank
				· Mild congestive heart failure secondary to volume overload.	· Acute ischemic change in the cerebral cortices, mild, diffuse.
T168	5	M	57
					· sparse, acute ischemic changes of cortical neurons, evidenced by eosinophilic cytoplasm, are identifiable in the frontal, parietal, temporal, and occipital cortices as well as CA1 subfield of the hippocampus. No discernible degenerative, infectious, or neoplastic process is present in any sections examined.
				· Right ventricular dilation (cor pulmonale).	· Rare, incidental neurofibrillary tangles are identified in rare neurons of the substantia nigra and the locus ceruleus.
T169	6	M	67	· Myocardial scarring and myocyte hypertrophy	· Sections of the infratentorial tissues show a mild, presumably age-related neuronal loss in the inferior olivary nucleus of medulla and the Purkinje cell layer of the cerebellar cortex.
				· Acute and subacute myocardial infarct of IV septum and apex of right ventricle.	· Sections show acutely ischemic neurons diffusely present within all sampled cortical regions.
				· Cardiomegaly (750 g), with left and right ventricular dilation and hypertrophy.	· The hippocampus also exhibits acutely ischemic neurons in the CA1 subfield and within the subiculum.
	7	F	57		· A mild to moderate chronic loss of Purkinje cells is noted in the section of the cerebellum.
T220					· No other significant histopathological changes are identified. No senile plaque, neurofibrillary tangle or Lewy body pathology is identified.
				· Cardiomegaly	· Hippocampal formation: A single neuronal tangle is identified within the Sommer sector (slides #5 and 18); and three within the entorhinal cortex (slide #8).
T4452	8	M	67	· Acute extension of old ischemic infarcts of left ventricle by acute infarction, multifocal.	· Cerebellum: The segmental loss of Purkinje cells is mild.
				· Healed transmural infarct in posterior interventricular septum.	· Vessels: Occasional arteries show focal, endothelial proliferation, split lamina elastica and fibrosis of the media with, in places, mild luminal stenosis.
				· Multiple small scars, consistent with old infarcts, in the inferior septum and inferior lateral aspect of the left ventricle.
				· Dilated hypertrophic cardiovascular myopathy	· Binge eating disorder; Pathological gambling; Tobacco use
13129	9	M	49
				· Near occlusive atherosclerosis of all main coronary arteries.	· No clinical brain diagnosis found
				· Lt ventricle hypertrophy
13167	10	M	64
				· Rt atrial and biventricular dilation	· Anxiety disorder, unspecified; Nicotine dependence, cigarettes, in remission; Tobacco use
	11	F	50
13171
				· Cardiac mitral valve stenosis	· Insufficient information
13393	12	F	28	· Cardiomegaly (480g)
13556	13	M	62	· ASCVD- severely calcified atherosclerotic stenosis of Lt anterior descending	· No clinical brain diagnosis found
				· Lt circumference flex and Rt coronary artery with >90% luminal occlusion

## Sheet: Table 3
Parameter/Group	SHAM (n=19)	MI	MI+ARM36 (n=20)	MI+S107 (n=25)	MI+propranolol (n=18)	MI+SD-208
		(n=24)				(n=12)
EF (%)	68±9	30±1*	41±7*#	43±1*#	42±1*#	51±9*#
FS (%)	37±7	15±6*	23±7*#	25±8*#	21±7*#	26±6*#
HR (bpm)	460±36	497±68	513±56	462±61	454±65	428±63
Weight (g)	32±3	28±3	30±1	32±4	26±2	24±1
BNP (pg/mL)	28±9	91±13*	89±5*	83±7*	-	-
CTNI (ng/mL)	2±1	66±1*	65±1*	68±1*	-	-
Heart failure animal model characteristics and cardiac function. Ejection fraction (EF), fractional shortening (FS), heart rate (HR), B-type natriuretic peptide (BNP), Cardiac troponin I (cTNI) and body weight in all experimental groups, *p<0.05, vs. SHAM; # p<0.05, vs. MI. Data are expressed as mean±SEM

## Sheet: Table 4
	Parameter/Group	SHAM	MI	MI+ARM036	MI+S107	MI+ Propranolol	MI+SD-208
EPM	Distance (cm)	1254±97	1202±62	1258±43	1253±49	1108±74	1082±42
	Velocity (cm/s)	4±0.3	4±0.2	4±0.1	4±0.1	4±0.2	4±0.1
MWM	Distance (cm)	1196±42	1140±38	1027±69	1169±26	1054±40	1076±31
	Velocity (cm/s)	20±0.7	19±0.6	17±1	19±0.4	18±0.6	18±0.5
OF	Distance (cm)	2859±181	3228±117	3147±119	3158±148	2705±155	2850±106
	Velocity (cm/s)	8±0.4	9±0.32	9±0.3	9±0.3	7±0.39#	8±0.2
Traveled distance and velocity of experimental mice during the elevated plus maze (EPM), Morris water maze (MWM) and open field (OF) tests, # p<0.05, MI vs. MI propranolol. Data are expressed as mean±SEM

## Sheet: Table 5
Parameter/Group	SHAM	MI	MI+ARM036	MI+S107	MI+ propranolol		MI+SD-208
Epinephrine (pg/ml)	1134±105	1494±75*	1483±121	1421±91	-	-
PKA activity (pmol/mg/min)	0.95±0.10	2.85±0.11*	2.77±0.11*	2.67±0.08*	1.20±0.08#	1.80±0.10#
CAMKII activity (pmol/mg/min)	1.05±0.08	2.65±0.11*	2.55±0.09*	1.10±0.09#	1.75±0.10#	1.77±0.16#
	S2808A-SHAM	S2808A-MI	S2808D	S2808D+S107
Epinephrine (pg/ml)	1157±7	1265±80.32	1664±102#	1698±42
PKA activity (pmol/mg/min)	0.06±0.09	0.08±0.01	0.61±0.12#	0.79±0.27
	Control	HF patients
PKA activity (pmol/mg/min)	0.97±0.08	2.43±0.10
CAMKII activity (pmol/mg/min)	1.00±0.09	2.51±0.11
Adrenergic activation in HF and RyR2 knock-in mice. Hippocampal epinephrine, protein kinase A (PKA) activity and CAMKII activity in mice operated SHAM, myocardial infarction (MI), MI treated with ARM036 (MI+ARM036), MI treated with S107 (MI+S107), in S2808A-SHAM, S2808A-MI, S2808D, and S2808D+S107 mice (n=3-4 in each group), Controls (n=4) and HF patients (n=9). Individual values are shown with m…

## Sheet: Table 6
Parameter/Group	MI (WT)	S2808A-SHAM (n=8)	S2808A-MI (n=8)	S2808D	S2808D+S107 (n=8)
	(n=24)			(n=13)
EF (%)	30±1*	70.08±9.46	41.14±8.88*	45.95±8.76*	60.84±2.25#
FS (%)	15±6*	37.30±7.39	20.22±5.08*	22.71±5.02*	32.00±4.50#
HR (bpm)	497±68	479±60	497±38	515±13	464±19
Weight (g)	32±3	27.22±2.81	28.55±3.81	30.74±2.46	26.16±1.11
Cardiac function in RyR2 knock-in mice. Ejection fraction (EF), fractional shortening (FS), heart rate (HR) and body weight in RyR2 knock-in mice, *p<0.05, vs. S2808A-SHAM, # p<0.05, vs. S2808A-MI. Data are expressed as mean±SEM

## Sheet: Table 7
Comparison (group1/group2)	AVG Log2 Ratio	Pvalue	Qvalue	UniProtIds	Genes	ProteinNames	# Unique Total Peptides	Ratio
MI / SHAM	-2.5993	8.51371e-11	4.69957e-08	Q3UQ44	Iqgap2	IQGA2_MOUSE	49	0.165019
MI / SHAM	-2.5378	0.0039183	0.00345879	Q99JP6;Q99JP6-2	Homer3	HOME3_MOUSE	14	0.172206
MI / SHAM	-2.47437	1.8836e-05	9.69623e-05	Q8K3Z9	Pom121	PO121_MOUSE	5	0.179945
MI / SHAM	-2.12531	0.0720353	0.0325042	Q02788	Col6a2	CO6A2_MOUSE	5	0.229201
MI / SHAM	-2.06366	0.0364487	0.0187567	Q8R4I7	Neto1	NETO1_MOUSE	5	0.239208
MI / SHAM	-2.05492	2.00876e-08	1.38604e-06	Q3UH99-2	Shisa6	SHSA6_MOUSE	19	0.240662
MI / SHAM	-2.04179	3.29054e-08	1.65125e-06	Q8BHJ7	Gabra5	GBRA5_MOUSE	5	0.242861
MI / SHAM	-1.9994	2.59426e-09	3.90555e-07	Q9D7X1	Kctd4	KCTD4_MOUSE	9	0.250104
MI / SHAM	-1.96153	7.97217e-06	5.52381e-05	P05532;P05532-2	Kit	KIT_MOUSE	18	0.256756
MI / SHAM	-1.93124	0.00159547	0.00181963	Q8R100	Calhm5	CAHM5_MOUSE	3	0.262204
MI / SHAM	-1.90022	1.72425e-08	1.32401e-06	Q9WUK6	Zbtb18	ZBT18_MOUSE	3	0.267903
MI / SHAM	-1.88796	0.0673462	0.0308139	Q5RJH6;Q5RJH6-2;Q5RJH6-3	Smg7	SMG7_MOUSE	2	0.270188
MI / SHAM	-1.87535	2.30323e-08	1.41265e-06	P23818	Gria1	GRIA1_MOUSE	27	0.272561
MI / SHAM	-1.86746	0.00521473	0.00423521	O88895	Hdac3	HDAC3_MOUSE	2	0.274056
MI / SHAM	-1.80849	0.0393796	0.0198595	Q5SUF2;Q5SUF2-2;Q5SUF2-3	Luc7l3	LC7L3_MOUSE	8	0.28549
MI / SHAM	-1.7386	2.52852e-06	2.65014e-05	O89029	Matn4	MATN4_MOUSE	5	0.29966
MI / SHAM	-1.71143	6.20896e-09	6.29606e-07	Q8BGN8-2	Synpr	SYNPR_MOUSE	5	0.305358
MI / SHAM	-1.69902	2.51299e-08	1.48626e-06	Q9Z140	Cpne6	CPNE6_MOUSE	25	0.307995
MI / SHAM	-1.69793	1.9154e-09	3.47955e-07	G3X9J0	Sipa1l3	SI1L3_MOUSE	31	0.308228
MI / SHAM	-1.68834	7.99492e-07	1.26091e-05	O35449	Prrt1	PRRT1_MOUSE	3	0.310284
MI / SHAM	-1.67828	2.13985e-07	5.21117e-06	Q91WG7	Dgkg	DGKG_MOUSE	21	0.312455
MI / SHAM	-1.66643	3.34045e-10	1.10636e-07	Q8VHW2	Cacng8	CCG8_MOUSE	8	0.315033
MI / SHAM	-1.64639	0.000401761	0.000699596	Q60571	Crhbp	CRHBP_MOUSE	3	0.319439
MI / SHAM	-1.63933	9.87848e-06	6.4152e-05	Q9ERZ4	Chrm2	ACM2_MOUSE	3	0.321005
MI / SHAM	-1.63473	5.86419e-08	2.36856e-06	P0C7L0	Wipf3	WIPF3_MOUSE	18	0.322031
MI / SHAM	-1.58456	1.94759e-09	3.47955e-07	Q8BRV5	Kiaa1671	K1671_MOUSE	9	0.333426
MI / SHAM	-1.57965	0.000902459	0.00124747	Q0KK59	Unc79	UNC79_MOUSE	9	0.334562
MI / SHAM	-1.5571	1.55747e-07	4.5725e-06	P97333	Nrp1	NRP1_MOUSE	19	0.339833
MI / SHAM	-1.52929	0.000178514	0.000413454	Q69Z38	Peak1	PEAK1_MOUSE	20	0.346449
MI / SHAM	-1.5198	0.00642055	0.00494532	O35671	Itgb1bp1	ITBP1_MOUSE	5	0.348735
MI / SHAM	-1.48324	6.09251e-05	0.000205902	Q96DY5;Q96DY5-2;Q96DY5-3	Rnf112	RN112_MOUSE	3	0.357685
MI / SHAM	-1.47884	2.06942e-05	0.00010294	Q0VE82	Cpne7	CPNE7_MOUSE	15	0.358776
MI / SHAM	-1.44083	0.0590967	0.0276903	Q8K0V4	Cnot3	CNOT3_MOUSE	10	0.368356
MI / SHAM	-1.4344	2.69896e-07	6.14032e-06	Q8VCY8-2	Plppr2	PLPR2_MOUSE	10	0.37
MI / SHAM	-1.41827	0.031874	0.016919	Q8K1S1	Lgi4	LGI4_MOUSE	5	0.37416
MI / SHAM	-1.40965	5.34149e-10	1.47425e-07	Q03137	Epha4	EPHA4_MOUSE	20	0.376403
MI / SHAM	-1.3862	4.26454e-09	5.43237e-07	P35436	Grin2a	NMDE1_MOUSE	35	0.382571
MI / SHAM	-1.36637	2.06508e-07	5.21117e-06	Q8R071	Itpka	IP3KA_MOUSE	20	0.387866
MI / SHAM	-1.36215	3.2742e-07	6.97593e-06	Q9QVP9	Ptk2b	FAK2_MOUSE	51	0.389002
MI / SHAM	-1.3578	0.0512622	0.0246344	O88622;O88622-2	Parg	PARG_MOUSE	6	0.390176
MI / SHAM	-1.34985	0.00711637	0.00535912	Q6IE26	Ephx4	EPHX4_MOUSE	3	0.392333
MI / SHAM	-1.32039	4.03455e-09	5.43237e-07	P59281;P59281-2	Arhgap39	RHG39_MOUSE	38	0.400425
MI / SHAM	-1.32019	0.00187441	0.00203409	Q3TBW2	Mrpl10	RM10_MOUSE	5	0.400484
MI / SHAM	-1.30831	0.0628833	0.0291204	Q6P5H2;Q6P5H2-2	Nes	NEST_MOUSE	2	0.403794
MI / SHAM	-1.29673	9.99602e-07	1.42702e-05	Q0VGY8	Tanc1	TANC1_MOUSE	45	0.407049
MI / SHAM	-1.29167	0.0621503	0.0288213	Q3TGW2	Eepd1	EEPD1_MOUSE	5	0.408477
MI / SHAM	-1.28519	8.02987e-06	5.54061e-05	O70507	Hcn4	HCN4_MOUSE	3	0.410317
MI / SHAM	-1.28439	0.00129186	0.00157072	Q8BLS7	Sowaha	SWAHA_MOUSE	7	0.410545
MI / SHAM	-1.26254	0.00654036	0.0050166	A2ALI5	Ajap1	AJAP1_MOUSE	4	0.41681
MI / SHAM	-1.25329	8.28167e-07	1.29147e-05	Q9ET80	Jph1	JPH1_MOUSE	9	0.41949
MI / SHAM	-1.25326	7.67179e-07	1.23344e-05	O54983	Crym	CRYM_MOUSE	14	0.4195
MI / SHAM	-1.253	0.00509334	0.00415906	P54754	Ephb3	EPHB3_MOUSE	8	0.419574
MI / SHAM	-1.22184	8.54393e-07	1.29204e-05	Q7TME0	Plppr4	PLPR4_MOUSE	27	0.428735
MI / SHAM	-1.21619	0.000119568	0.000320143	Q8BKR5	Ppp1r37	PPR37_MOUSE	6	0.430419
MI / SHAM	-1.20976	0.0408236	0.0204674	Q99KG3;Q99KG3-2;Q99KG3-3	Rbm10	RBM10_MOUSE	12	0.432342
MI / SHAM	-1.20759	2.38718e-10	9.88291e-08	O08967	Cyth3	CYH3_MOUSE	7	0.432992
MI / SHAM	-1.20151	0.00874795	0.00629852	Q3UFT3	Garem1	GARE1_MOUSE	10	0.434821
MI / SHAM	-1.19891	0.0232144	0.0131564	Q9QZH6	Ecsit	ECSIT_MOUSE	16	0.435603
MI / SHAM	-1.19009	0.055203	0.0262238	Q68EF8	Rapgefl1	RPGFL_MOUSE	9	0.438277
MI / SHAM	-1.1759	0.019931	0.0117166	Q64737	Gart	PUR2_MOUSE	33	0.442609
MI / SHAM	-1.17068	2.38738e-06	2.5343e-05	Q7TT15;Q7TT15-2	Galnt17	GLT17_MOUSE	6	0.444212
MI / SHAM	-1.15726	0.0117229	0.00776216	P26048	Gabra2	GBRA2_MOUSE	4	0.448363
MI / SHAM	-1.15034	2.71452e-07	6.14032e-06	Q5U4C3	Scaf1	SFR19_MOUSE	4	0.450519
MI / SHAM	-1.14741	0.00962762	0.00676006	Q8BJ34;Q8BJ34-3;Q8BJ34-4;Q8BJ34-6	Marf1	MARF1_MOUSE	2	0.451434
MI / SHAM	-1.13572	7.18031e-05	0.000228226	Q5QNQ6	Osbp2	OSBP2_MOUSE	14	0.455108
MI / SHAM	-1.13421	0.020384	0.0118899	Q9D0V7	Ebag9	RCAS1_MOUSE	3	0.455583
MI / SHAM	-1.12157	0.105552	0.0444542	Q8C3P7	Mettl3	MTA70_MOUSE	7	0.459594
MI / SHAM	-1.11517	0.10172	0.0431034	Q9D9M2;Q9D9M2-2	Usp12	UBP12_MOUSE	5	0.461638
MI / SHAM	-1.10881	4.36935e-08	1.90412e-06	Q9CPW4	Arpc5	ARPC5_MOUSE	7	0.463676
MI / SHAM	-1.10085	2.94529e-05	0.000128503	Q2PFD7;Q2PFD7-2;Q2PFD7-5	Psd3	PSD3_MOUSE	35	0.466242
MI / SHAM	-1.09475	2.2858e-08	1.41265e-06	Q3TBL6	Tnfaip8l3	TP8L3_MOUSE	3	0.468219
MI / SHAM	-1.09209	3.24926e-06	3.10348e-05	P97492	Rgs14	RGS14_MOUSE	26	0.46908
MI / SHAM	-1.08605	0.000261585	0.000519407	Q8K097-2	Faim2	LFG2_MOUSE	3	0.471049
MI / SHAM	-1.06396	1.89978e-07	5.15742e-06	Q61097;Q61097-2	Ksr1	KSR1_MOUSE	25	0.478318
MI / SHAM	-1.06304	7.89546e-07	1.2572e-05	Q3UHB1	Nt5dc3	NT5D3_MOUSE	21	0.478621
MI / SHAM	-1.0628	4.06739e-05	0.000155694	Q920P5	Ak5	KAD5_MOUSE	18	0.478702
MI / SHAM	-1.05267	0.000256724	0.00051221	Q570Y9	Deptor	DPTOR_MOUSE	6	0.482074
MI / SHAM	-1.05252	1.93447e-06	2.24019e-05	O08914	Faah	FAAH1_MOUSE	17	0.482125
MI / SHAM	-1.05021	0.0420728	0.020992	Q61183;Q61183-3;Q61183-4	Papola	PAPOA_MOUSE	4	0.482898
MI / SHAM	-1.04799	6.37394e-05	0.000212644	Q60625	Icam5	ICAM5_MOUSE	25	0.483642
MI / SHAM	-1.04411	1.70657e-05	9.14588e-05	Q5DTT2;Q5DTT2-3	Psd	PSD1_MOUSE	23	0.484945
MI / SHAM	-1.04403	0.000494542	0.000814089	O54929	Wsb2	WSB2_MOUSE	4	0.484973
MI / SHAM	-1.04263	0.00918324	0.00651976	Q9JJ69;Q9JJ69-2	Kcnip2	KCIP2_MOUSE	5	0.485442
MI / SHAM	-1.03896	2.54861e-05	0.000116588	Q0VBF8	Stum	STUM_MOUSE	3	0.486677
MI / SHAM	-1.03133	0.00877384	0.0063062	P31001	Des	DESM_MOUSE	12	0.489259
MI / SHAM	-1.02887	5.35834e-06	4.32213e-05	Q9Z2W9	Gria3	GRIA3_MOUSE	21	0.490093
MI / SHAM	-1.02628	0.0010009	0.00133025	Q8JZU0	Nudt13	NUD13_MOUSE	2	0.490973
MI / SHAM	-1.02309	4.69301e-05	0.000171939	F6SEU4	Syngap1	SYGP1_MOUSE	62	0.492061
MI / SHAM	-1.01917	3.54701e-06	3.29991e-05	P23819-4	Gria2	GRIA2_MOUSE	41	0.493401
MI / SHAM	-1.01365	0.0844493	0.0369644	Q8BRK9;Q8BRK9-2	Man2a2	MA2A2_MOUSE	3	0.495293
MI / SHAM	-1.01213	0.000406724	0.000706011	Q8K0L9;Q8K0L9-2	Zbtb20	ZBT20_MOUSE	7	0.495812
MI / SHAM	-1.00752	9.93588e-06	6.42727e-05	P58871	Tnks1bp1	TB182_MOUSE	56	0.497399
MI / SHAM	-1.00661	1.67277e-06	2.00732e-05	Q80YA9	Cnksr2	CNKR2_MOUSE	36	0.497715
MI / SHAM	-1.00224	1.5619e-05	8.50827e-05	Q8BIZ1	Anks1b	ANS1B_MOUSE	28	0.499226
MI / SHAM	-0.999597	3.53073e-07	7.21839e-06	P83093	Stim2	STIM2_MOUSE	23	0.50014
MI / SHAM	-0.997826	1.20519e-05	7.20505e-05	Q9D415	Dlgap1	DLGP1_MOUSE	31	0.500754
MI / SHAM	-0.996975	0.0263564	0.014573	Q3TTY5	Krt2	K22E_MOUSE	2	0.50105
MI / SHAM	-0.991255	0.060511	0.028235	Q07113	Igf2r	MPRI_MOUSE	6	0.50304
MI / SHAM	-0.976836	0.0867697	0.037798	Q8BT14;Q8BT14-2;Q8BT14-3	Cnot4	CNOT4_MOUSE	3	0.508093
MI / SHAM	-0.957665	0.0292262	0.0158424	P11679	Krt8	K2C8_MOUSE	13	0.51489
MI / SHAM	-0.957037	0.000253879	0.000510237	Q6NSW3;Q6NSW3-2;Q6NSW3-3	Sphkap	SPKAP_MOUSE	36	0.515114
MI / SHAM	-0.954259	5.37656e-06	4.32213e-05	Q8BLR2	Cpne4	CPNE4_MOUSE	16	0.516107
MI / SHAM	-0.948369	3.89459e-08	1.79151e-06	P53995	Anapc1	APC1_MOUSE	25	0.518218
MI / SHAM	-0.947312	0.00309002	0.00290436	Q9QUN9	Dkk3	DKK3_MOUSE	5	0.518598
MI / SHAM	-0.947271	0.00020888	0.000452993	Q64444	Ca4	CAH4_MOUSE	9	0.518613
MI / SHAM	-0.946137	0.000232314	0.000482474	Q810B9	Slitrk3	SLIK3_MOUSE	6	0.51902
MI / SHAM	-0.941595	2.58e-05	0.000117699	Q6WQJ1	Dagla	DGLA_MOUSE	23	0.520657
MI / SHAM	-0.940636	0.000389719	0.000691539	O08747;O08747-2	Unc5c	UNC5C_MOUSE	9	0.521003
MI / SHAM	-0.939345	6.8657e-09	6.29606e-07	Q4KML4	Abracl	ABRAL_MOUSE	2	0.521469
MI / SHAM	-0.927526	0.0262384	0.0145175	Q66T02;Q66T02-2	Plekhg5	PKHG5_MOUSE	9	0.525759
MI / SHAM	-0.923261	2.18023e-06	2.36112e-05	Q68ED7	Crtc1	CRTC1_MOUSE	9	0.527316
MI / SHAM	-0.922459	1.83891e-08	1.32401e-06	G5E829	Atp2b1	AT2B1_MOUSE	24	0.527609
MI / SHAM	-0.919593	2.11388e-07	5.21117e-06	Q62443	Nptx1	NPTX1_MOUSE	15	0.528658
MI / SHAM	-0.918173	4.1196e-06	3.6876e-05	P35438	Grin1	NMDZ1_MOUSE	35	0.529179
MI / SHAM	-0.91699	1.87016e-05	9.69623e-05	Q3TXX4	Slc17a7	VGLU1_MOUSE	9	0.529613
MI / SHAM	-0.911654	0.000271008	0.000530484	P27546-4	Map4	MAP4_MOUSE	21	0.531575
MI / SHAM	-0.908833	3.38326e-07	7.00335e-06	Q60629	Epha5	EPHA5_MOUSE	10	0.532616
MI / SHAM	-0.908298	0.0488985	0.0237368	Q9JL35	Hmgn5	HMGN5_MOUSE	13	0.532813
MI / SHAM	-0.90428	3.01119e-05	0.000129023	Q9WUR9	Ak4	KAD4_MOUSE	10	0.534299
MI / SHAM	-0.904143	0.0257594	0.0142886	Q3UHQ6;Q3UHQ6-2	Dop1b	DOP2_MOUSE	9	0.53435
MI / SHAM	-0.898514	0.00572421	0.00454896	Q3TRR0	Map9	MAP9_MOUSE	16	0.536439
MI / SHAM	-0.896869	8.34995e-06	5.73756e-05	Q9Z1S3	Rasgrp1	GRP1_MOUSE	17	0.537051
MI / SHAM	-0.894646	0.000362959	0.000657616	Q9ES46	Parvb	PARVB_MOUSE	4	0.537879
MI / SHAM	-0.891589	1.02477e-05	6.50202e-05	A2AV25	Fibcd1	FBCD1_MOUSE	5	0.53902
MI / SHAM	-0.890453	6.96895e-08	2.68307e-06	Q8CBF3	Ephb1	EPHB1_MOUSE	13	0.539445
MI / SHAM	-0.882565	0.0670071	0.0307209	Q9CXJ1	Ears2	SYEM_MOUSE	7	0.542402
MI / SHAM	-0.879933	0.00895306	0.00638874	Q61210-5	Arhgef1	ARHG1_MOUSE	13	0.543393
MI / SHAM	-0.87565	0.000399469	0.00069788	Q8VEL9	Rem2	REM2_MOUSE	9	0.545008
MI / SHAM	-0.874406	0.0564903	0.0266829	Q921R8;Q921R8-2	Slc41a3	S41A3_MOUSE	2	0.545479
MI / SHAM	-0.873041	3.12485e-05	0.000131006	P20444	Prkca	KPCA_MOUSE	14	0.545995
MI / SHAM	-0.870544	2.87764e-06	2.90572e-05	P63250	Kcnj3	KCNJ3_MOUSE	12	0.546941
MI / SHAM	-0.867095	0.000143593	0.000357578	P60761	Nrgn	NEUG_MOUSE	6	0.54825
MI / SHAM	-0.866919	0.0496963	0.0240003	P0DN89;P0DN90;P0DN91	Tmem254a;Tmem254b;Tmem254c	T254A_MOUSE;T254B_MOUSE;T254C_MOUSE	2	0.548316
MI / SHAM	-0.857277	0.000188572	0.000427775	Q91W43	Gldc	GCSP_MOUSE	23	0.551993
MI / SHAM	-0.851221	0.00222834	0.00231938	Q8R2R3	Aagab	AAGAB_MOUSE	5	0.554315
MI / SHAM	-0.848495	0.00128707	0.0015672	Q8R4F1;Q8R4F1-2;Q8R4F1-3	Ntng2	NTNG2_MOUSE	4	0.555364
MI / SHAM	-0.846144	9.41215e-08	3.31628e-06	P70257-1;P70257-2	Nfix	NFIX_MOUSE	4	0.556269
MI / SHAM	-0.842254	0.00127273	0.0015589	Q9Z2W8	Gria4	GRIA4_MOUSE	10	0.557772
MI / SHAM	-0.842162	0.0280068	0.0152865	Q9JJ80	Rpf2	RPF2_MOUSE	6	0.557807
MI / SHAM	-0.840535	2.05929e-07	5.21117e-06	O55033	Nck2	NCK2_MOUSE	17	0.558437
MI / SHAM	-0.832816	0.055171	0.0262212	P48455	Ppp3cc	PP2BC_MOUSE	7	0.561432
MI / SHAM	-0.83235	6.32296e-05	0.000211532	Q3UHL1	Camkv	CAMKV_MOUSE	20	0.561614
MI / SHAM	-0.82988	0.000217088	0.000462382	Q8R409	Hexim1	HEXI1_MOUSE	5	0.562576
MI / SHAM	-0.823026	0.00888703	0.0063572	Q8R104	Sirt3	SIR3_MOUSE	5	0.565255
MI / SHAM	-0.818478	0.000154355	0.000377008	Q9QWW1;Q9QWW1-2	Homer2	HOME2_MOUSE	15	0.56704
MI / SHAM	-0.813486	6.28491e-06	4.64661e-05	P63318	Prkcg	KPCG_MOUSE	30	0.569005
MI / SHAM	-0.804443	2.37721e-05	0.000111655	O88737	Bsn	BSN_MOUSE	162	0.572583
MI / SHAM	-0.80159	2.84552e-05	0.000125324	Q80TL0	Ppm1e	PPM1E_MOUSE	18	0.573717
MI / SHAM	-0.800481	0.00250815	0.00250663	Q9EPQ7	Stard5	STAR5_MOUSE	2	0.574158
MI / SHAM	-0.798052	4.32783e-07	8.14418e-06	Q9JL26	Fmnl1	FMNL1_MOUSE	24	0.575125
MI / SHAM	-0.798015	0.002713	0.00265528	Q9DCH4	Eif3f	EIF3F_MOUSE	12	0.57514
MI / SHAM	-0.797614	5.67189e-06	4.45149e-05	P97384	Anxa11	ANX11_MOUSE	17	0.5753
MI / SHAM	-0.791956	0.00884137	0.0063367	Q8K0F1	Tbc1d23	TBC23_MOUSE	9	0.577561
MI / SHAM	-0.791727	0.0372174	0.0190223	O09159	Man2b1	MA2B1_MOUSE	6	0.577652
MI / SHAM	-0.790282	0.112003	0.046755	Q9QXW2;Q9QXW2-2	Fbxw5	FBXW5_MOUSE	4	0.578231
MI / SHAM	-0.789835	0.0202462	0.0118389	P48381	Rfx3	RFX3_MOUSE	6	0.57841
MI / SHAM	-0.78735	0.0343842	0.0179849	Q6IFZ6	Krt77	K2C1B_MOUSE	3	0.579407
MI / SHAM	-0.786487	0.00198218	0.00213149	Q8C7M3-2	Trim9	TRIM9_MOUSE	2	0.579754
MI / SHAM	-0.7864	0.0357954	0.0185125	Q7TSZ8	Nacc1	NACC1_MOUSE	4	0.579789
MI / SHAM	-0.783535	7.17977e-07	1.16768e-05	Q8BXR1	Slc7a14	S7A14_MOUSE	14	0.580941
MI / SHAM	-0.781264	0.00257297	0.0025514	Q3UNH4	Gprin1	GRIN1_MOUSE	47	0.581857
MI / SHAM	-0.775391	6.25897e-06	4.64661e-05	Q9QZF2	Gpc1	GPC1_MOUSE	14	0.58423
MI / SHAM	-0.773631	0.000135433	0.000346257	P11798	Camk2a	KCC2A_MOUSE	18	0.584944
MI / SHAM	-0.771475	0.0920901	0.0396004	Q61112	Sdf4	CAB45_MOUSE	3	0.585818
MI / SHAM	-0.765911	0.00108406	0.00140042	Q3V0I2	Prr7	PRR7_MOUSE	5	0.588082
MI / SHAM	-0.762435	4.85361e-06	4.09939e-05	Q8C0D4	Arhgap12	RHG12_MOUSE	20	0.589501
MI / SHAM	-0.760608	0.0043178	0.00370481	O70404	Vamp8	VAMP8_MOUSE	3	0.590248
MI / SHAM	-0.757749	0.0219842	0.0125874	Q3UQ84	Tars2	SYTM_MOUSE	19	0.591418
MI / SHAM	-0.757421	0.000419854	0.000725004	Q6PDG5;Q6PDG5-2	Smarcc2	SMRC2_MOUSE	30	0.591553
MI / SHAM	-0.757241	2.83771e-05	0.000125313	Q9QXS6	Dbn1	DREB_MOUSE	33	0.591627
MI / SHAM	-0.755141	0.000176933	0.000412098	Q6NXN1;Q6NXN1-2	Szrd1	SZRD1_MOUSE	3	0.592489
MI / SHAM	-0.75372	0.0116039	0.00770802	Q8R555	Crtac1	CRAC1_MOUSE	10	0.593072
MI / SHAM	-0.753366	0.0200284	0.0117558	Q62407	Speg	SPEG_MOUSE	15	0.593218
MI / SHAM	-0.750899	4.58935e-08	1.94871e-06	P84075	Hpca	HPCA_MOUSE	13	0.594233
MI / SHAM	-0.750637	1.88819e-05	9.69623e-05	O88444	Adcy1	ADCY1_MOUSE	16	0.594341
MI / SHAM	-0.745467	0.000138272	0.000349053	Q9D8W7	Ociad2	OCAD2_MOUSE	6	0.596475
MI / SHAM	-0.745103	0.00284147	0.00274052	Q3TIV5	Zc3h15	ZC3HF_MOUSE	8	0.596625
MI / SHAM	-0.744606	2.18616e-07	5.24678e-06	Q80VP9	Asphd2	ASPH2_MOUSE	5	0.596831
MI / SHAM	-0.740514	0.000816737	0.00115897	Q80TE7	Lrrc7	LRRC7_MOUSE	52	0.598526
MI / SHAM	-0.739743	3.67143e-07	7.32517e-06	Q6PGE7	Slc6a7	SC6A7_MOUSE	11	0.598846
MI / SHAM	-0.73801	1.26368e-06	1.6581e-05	P50429	Arsb	ARSB_MOUSE	12	0.599566
MI / SHAM	-0.736099	5.0869e-09	5.61594e-07	Q9DC07	Nebl	LNEBL_MOUSE	15	0.60036
MI / SHAM	-0.733398	0.0168611	0.0102983	Q8R1B5	Cplx3	CPLX3_MOUSE	7	0.601486
MI / SHAM	-0.730616	0.0497461	0.0240174	P02535;P02535-2;P02535-3	Krt10	K1C10_MOUSE	4	0.602647
MI / SHAM	-0.730026	5.87434e-05	0.000202035	Q8BG39	Sv2b	SV2B_MOUSE	17	0.602893
MI / SHAM	-0.729468	0.113162	0.0471557	P09470	Ace	ACE_MOUSE	10	0.603126
MI / SHAM	-0.725925	6.03205e-06	4.64661e-05	Q9Z0J4;Q9Z0J4-5	Nos1	NOS1_MOUSE	41	0.604609
MI / SHAM	-0.723612	3.06341e-05	0.000130125	Q8R5H6	Wasf1	WASF1_MOUSE	22	0.605579
MI / SHAM	-0.723022	0.0219919	0.0125874	Q91XC9	Pex16	PEX16_MOUSE	3	0.605827
MI / SHAM	-0.722312	0.000159365	0.000385268	Q80ZF8	Adgrb3	AGRB3_MOUSE	22	0.606125
MI / SHAM	-0.72089	5.90449e-05	0.000202035	P55288	Cdh11	CAD11_MOUSE	16	0.606723
MI / SHAM	-0.71692	0.00390012	0.00344458	P03995	Gfap	GFAP_MOUSE	32	0.608395
MI / SHAM	-0.713912	5.27942e-05	0.000185928	B0V2N1;B0V2N1-2;B0V2N1-6	Ptprs	PTPRS_MOUSE	41	0.609665
MI / SHAM	-0.712737	7.03656e-09	6.29606e-07	Q812A2	Srgap3	SRGP3_MOUSE	43	0.610162
MI / SHAM	-0.712009	0.000255651	0.000511301	Q3V3V9-2	Carmil2	CARL2_MOUSE	18	0.610469
MI / SHAM	-0.709864	0.0215832	0.0124276	Q6P2K6	Ppp4r3a	P4R3A_MOUSE	4	0.611378
MI / SHAM	-0.708859	4.65599e-05	0.00017134	Q9Z2D8;Q9Z2D8-2	Mbd3	MBD3_MOUSE	2	0.611804
MI / SHAM	-0.708794	0.06992	0.0317087	O08648	Map3k4	M3K4_MOUSE	10	0.611831
MI / SHAM	-0.707005	7.85483e-05	0.000240871	P54763;P54763-2;P54763-4	Ephb2	EPHB2_MOUSE	15	0.612591
MI / SHAM	-0.706946	0.00129838	0.00157633	Q8BGB5	Limd2	LIMD2_MOUSE	4	0.612616
MI / SHAM	-0.704433	3.26129e-08	1.65125e-06	Q9WTS5	Tenm2	TEN2_MOUSE	34	0.613684
MI / SHAM	-0.702216	2.99243e-05	0.000128713	Q9QZB0	Rgs17	RGS17_MOUSE	4	0.614627
MI / SHAM	-0.698745	0.0588748	0.0276195	P56528	Cd38	CD38_MOUSE	5	0.616108
MI / SHAM	-0.698726	0.017832	0.0107197	Q91WV0	Dr1	NC2B_MOUSE	2	0.616116
MI / SHAM	-0.697729	0.0366385	0.018796	Q91VL8	Terf2ip	TE2IP_MOUSE	7	0.616542
MI / SHAM	-0.696334	8.63236e-07	1.29204e-05	Q8K4I3	Arhgef6	ARHG6_MOUSE	11	0.617139
MI / SHAM	-0.695995	5.11482e-07	9.10767e-06	Q60598	Cttn	SRC8_MOUSE	22	0.617284
MI / SHAM	-0.693628	1.50443e-05	8.38882e-05	A2CG49	Kalrn	KALRN_MOUSE	67	0.618297
MI / SHAM	-0.693402	0.00947237	0.00666365	Q8C3Q5-2	Shisa7	SHSA7_MOUSE	18	0.618394
MI / SHAM	-0.692407	3.25546e-05	0.00013444	Q68EF0	Rab3ip	RAB3I_MOUSE	7	0.61882
MI / SHAM	-0.691849	2.50546e-05	0.000115251	Q80Y24	Prickle2	PRIC2_MOUSE	22	0.61906
MI / SHAM	-0.691486	1.15071e-06	1.58798e-05	Q9CVB6	Arpc2	ARPC2_MOUSE	16	0.619216
MI / SHAM	-0.691274	0.000959398	0.00129504	Q3UHC7;Q3UHC7-2;Q3UHC7-3	Dab2ip	DAB2P_MOUSE	30	0.619307
MI / SHAM	-0.682898	0.0157247	0.00978582	P24788;P24788-2	Cdk11b	CD11B_MOUSE	2	0.622913
MI / SHAM	-0.681872	0.00162502	0.00183814	Q80WT0	Jph4	JPH4_MOUSE	7	0.623356
MI / SHAM	-0.681486	0.00710841	0.00535756	Q6DFY8	Brinp2	BRNP2_MOUSE	11	0.623523
MI / SHAM	-0.681097	0.00130635	0.00158369	Q8QZT2	Ccsap	CCSAP_MOUSE	11	0.623691
MI / SHAM	-0.679296	0.0368066	0.0188588	Q9JI18	Lrp1b	LRP1B_MOUSE	28	0.62447
MI / SHAM	-0.678838	4.07861e-05	0.000155694	Q9Z1T6	Pikfyve	FYV1_MOUSE	20	0.624668
MI / SHAM	-0.678164	0.00178861	0.00196545	Q9R0I7	Ylpm1	YLPM1_MOUSE	18	0.62496
MI / SHAM	-0.676972	0.0784126	0.0347847	Q8BP27;Q8BP27-2	Sfr1	SFR1_MOUSE	5	0.625477
MI / SHAM	-0.676851	0.0365468	0.0187766	Q7SIG6	Asap2	ASAP2_MOUSE	22	0.625529
MI / SHAM	-0.676482	7.59902e-05	0.000235215	Q3UHD9	Agap2	AGAP2_MOUSE	39	0.625689
MI / SHAM	-0.675996	0.0206262	0.0120005	Q8K1H1	Tdrd7	TDRD7_MOUSE	3	0.6259
MI / SHAM	-0.673113	0.0048344	0.00401896	Q7M6Z0	Rtn4rl2	R4RL2_MOUSE	7	0.627152
MI / SHAM	-0.670589	2.2216e-05	0.000107258	B9EJA2;B9EJA2-4;B9EJA2-5	Cttnbp2	CTTB2_MOUSE	31	0.62825
MI / SHAM	-0.668819	0.000162112	0.000391337	Q3UVX5	Grm5	GRM5_MOUSE	31	0.629021
MI / SHAM	-0.668729	5.71488e-05	0.000197575	B1AXH1	Nhsl2	NHSL2_MOUSE	20	0.629061
MI / SHAM	-0.667882	5.30943e-06	4.31001e-05	Q8K0S0	Phyhip	PHYIP_MOUSE	12	0.62943
MI / SHAM	-0.66565	0.0218771	0.0125489	Q9JLB9	Nectin3	NECT3_MOUSE	3	0.630405
MI / SHAM	-0.664165	0.000153275	0.000375477	Q99MD9;Q99MD9-2	Nasp	NASP_MOUSE	9	0.631054
MI / SHAM	-0.662642	0.00417835	0.00361891	P12657	Chrm1	ACM1_MOUSE	3	0.63172
MI / SHAM	-0.662425	3.6606e-07	7.32517e-06	Q6WVG3	Kctd12	KCD12_MOUSE	12	0.631815
MI / SHAM	-0.660815	0.0854713	0.0373511	Q3URQ0	Tex10	TEX10_MOUSE	10	0.632521
MI / SHAM	-0.658542	0.00306793	0.00289761	Q8BTH8	Csnk1g1	KC1G1_MOUSE	8	0.633518
MI / SHAM	-0.657546	0.0319089	0.0169308	P63166	Sumo1	SUMO1_MOUSE	5	0.633956
MI / SHAM	-0.655013	0.0334327	0.0176096	Q80U12;Q80U12-2	Sgsm2	SGSM2_MOUSE	6	0.63507
MI / SHAM	-0.654634	0.00162324	0.00183737	Q9DB25	Alg5	ALG5_MOUSE	4	0.635237
MI / SHAM	-0.653208	0.000385182	0.0006844	D3YZU1	Shank1	SHAN1_MOUSE	57	0.635865
MI / SHAM	-0.652781	0.000141188	0.000353719	P26040	Ezr	EZRI_MOUSE	19	0.636053
MI / SHAM	-0.649851	3.69338e-05	0.000144592	Q01815;Q01815-2	Cacna1c	CAC1C_MOUSE	16	0.637346
MI / SHAM	-0.646807	0.00059592	0.000934694	Q8BGC0	Htatsf1	HTSF1_MOUSE	14	0.638692
MI / SHAM	-0.64551	0.0023368	0.00239447	Q641P0	Actr3b	ARP3B_MOUSE	16	0.639267
MI / SHAM	-0.645386	2.28872e-07	5.41446e-06	Q61831;Q61831-2	Mapk10	MK10_MOUSE	6	0.639322
MI / SHAM	-0.644593	0.00609539	0.00476213	Q32P12;Q32P12-2	Hrob	HROB_MOUSE	2	0.639673
MI / SHAM	-0.64306	5.00464e-05	0.000179387	Q9D5V6	Syap1	SYAP1_MOUSE	13	0.640353
MI / SHAM	-0.642781	0.00235847	0.00241088	P59644	Inpp5j	PI5PA_MOUSE	21	0.640477
MI / SHAM	-0.642216	0.0218457	0.0125382	Q9EPB4	Pycard	ASC_MOUSE	4	0.640728
MI / SHAM	-0.642213	5.70818e-07	9.8466e-06	P28652	Camk2b	KCC2B_MOUSE	16	0.640729
MI / SHAM	-0.641063	0.00736362	0.00549781	O88428	Papss2	PAPS2_MOUSE	10	0.64124
MI / SHAM	-0.640426	0.00193185	0.00208581	Q61772;Q61772-2;Q61772-3	Epha7	EPHA7_MOUSE	14	0.641523
MI / SHAM	-0.6398	0.0163623	0.0100804	P39038	Cdh4	CADH4_MOUSE	8	0.641802
MI / SHAM	-0.638766	0.00921172	0.00653023	P10637-3;P10637-4	Mapt	TAU_MOUSE	3	0.642262
MI / SHAM	-0.63682	0.00167023	0.00187519	Q9QUS6	Mid2	TRIM1_MOUSE	5	0.643129
MI / SHAM	-0.635986	0.102074	0.043218	Q8R3N6	Thoc1	THOC1_MOUSE	4	0.643501
MI / SHAM	-0.634815	6.04805e-06	4.64661e-05	Q61220	Nell2	NELL2_MOUSE	6	0.644023
MI / SHAM	-0.634557	0.00288655	0.00277592	Q91ZP9	Necab2	NECA2_MOUSE	13	0.644139
MI / SHAM	-0.634192	0.00021275	0.000457567	Q9WV32	Arpc1b	ARC1B_MOUSE	10	0.644301
MI / SHAM	-0.633273	0.0216034	0.0124349	Q3UHH1;Q3UHH1-2;Q3UHH1-3	Zswim8	ZSWM8_MOUSE	10	0.644712
MI / SHAM	-0.63169	0.000670385	0.00101931	Q9CQX0	Otub2	OTUB2_MOUSE	7	0.64542
MI / SHAM	-0.631592	0.000372349	0.000668774	Q62504;Q62504-2;Q62504-3	Spen	MINT_MOUSE	3	0.645464
MI / SHAM	-0.631565	0.00029308	0.000562641	A2AP18-2	Plch2	PLCH2_MOUSE	36	0.645476
MI / SHAM	-0.631446	0.00245518	0.00247611	Q9JKF1	Iqgap1	IQGA1_MOUSE	28	0.645529
MI / SHAM	-0.628646	4.41848e-07	8.22135e-06	P70211;P70211-2	Dcc	DCC_MOUSE	11	0.646783
MI / SHAM	-0.628138	2.97977e-05	0.000128503	P08030	Aprt	APT_MOUSE	4	0.647011
MI / SHAM	-0.628113	1.68514e-06	2.00762e-05	Q64332	Syn2	SYN2_MOUSE	29	0.647022
MI / SHAM	-0.627881	0.000177861	0.000413096	P63080	Gabrb3	GBRB3_MOUSE	5	0.647126
MI / SHAM	-0.627677	0.00019029	0.000430492	P84086	Cplx2	CPLX2_MOUSE	8	0.647218
MI / SHAM	-0.626981	3.36536e-07	7.00335e-06	Q8C8N2	Scai	SCAI_MOUSE	29	0.64753
MI / SHAM	-0.626694	0.00881967	0.00632815	Q923T9	Camk2g	KCC2G_MOUSE	19	0.647659
MI / SHAM	-0.626195	2.78493e-08	1.55251e-06	Q8BYM5	Nlgn3	NLGN3_MOUSE	12	0.647883
MI / SHAM	-0.625859	0.00662272	0.00506055	Q6P5U7	Nwd2	NWD2_MOUSE	39	0.648034
MI / SHAM	-0.622631	0.0800613	0.0354023	E9Q1P8	Irf2bp2	I2BP2_MOUSE	4	0.649485
MI / SHAM	-0.621382	3.81832e-05	0.000147392	Q9R1V4	Adam11	ADA11_MOUSE	12	0.650048
MI / SHAM	-0.620445	5.17497e-06	4.24245e-05	P59999	Arpc4	ARPC4_MOUSE	9	0.65047
MI / SHAM	-0.620284	0.000771723	0.00112157	Q61290	Cacna1e	CAC1E_MOUSE	47	0.650543
MI / SHAM	-0.619367	0.00179681	0.00197315	Q9WVK4	Ehd1	EHD1_MOUSE	17	0.650957
MI / SHAM	-0.619021	4.17315e-05	0.00015814	Q80U40;Q80U40-2	Rimbp2	RIMB2_MOUSE	22	0.651113
MI / SHAM	-0.617856	3.24628e-05	0.000134396	Q80Y55	Bsdc1	BSDC1_MOUSE	9	0.651639
MI / SHAM	-0.616544	0.000395957	0.000696817	Q8BHD7;Q8BHD7-2	Ptbp3	PTBP3_MOUSE	3	0.652231
MI / SHAM	-0.61516	0.000232003	0.000482474	Q99NF2-3	Nsmf	NSMF_MOUSE	11	0.652857
MI / SHAM	-0.614824	3.10233e-06	3.0422e-05	Q80WC7;Q80WC7-2	Agfg2	AGFG2_MOUSE	6	0.65301
MI / SHAM	-0.613869	0.00207604	0.00220379	Q9JJR9	Nrip3	NRIP3_MOUSE	8	0.653442
MI / SHAM	-0.613	1.88857e-07	5.15742e-06	Q4KMM3	Oxr1	OXR1_MOUSE	42	0.653836
MI / SHAM	-0.612164	9.82802e-05	0.000279163	P15379;P15379-10;P15379-11;P15379-2;P15379-3;P15379-4;P15379-5;P15379-6;P15379-7;P15379-8;P15379-9	Cd44	CD44_MOUSE	4	0.654215
MI / SHAM	-0.610639	5.98905e-05	0.000204492	Q9WUB4	Dctn6	DCTN6_MOUSE	6	0.654907
MI / SHAM	-0.609587	0.00108837	0.00140042	Q8BTY8	Scfd2	SCFD2_MOUSE	13	0.655384
MI / SHAM	-0.606776	9.7464e-05	0.00027732	Q8BH64	Ehd2	EHD2_MOUSE	11	0.656662
MI / SHAM	-0.606107	0.0688372	0.0313853	Q9WV31	Arc	ARC_MOUSE	6	0.656967
MI / SHAM	-0.605201	0.0169742	0.0103457	P70453;P70453-2	Pde7a	PDE7A_MOUSE	3	0.65738
MI / SHAM	-0.604811	0.0803168	0.0354963	Q9R020;Q9R020-2	Zranb2	ZRAB2_MOUSE	5	0.657557
MI / SHAM	-0.60069	0.066166	0.0303857	Q924H7;Q924H7-2	Wac	WAC_MOUSE	6	0.659439
MI / SHAM	-0.59865	3.88328e-07	7.56555e-06	Q8BG67;Q8BG67-2	Efr3a	EFR3A_MOUSE	22	0.660372
MI / SHAM	-0.598039	1.29433e-06	1.67454e-05	Q68ED2	Grm7	GRM7_MOUSE	18	0.660651
MI / SHAM	-0.597719	0.0519493	0.0249063	Q8VE80	Thoc3	THOC3_MOUSE	6	0.660798
MI / SHAM	-0.5952	0.000240466	0.000492054	Q9R226	Khdrbs3	KHDR3_MOUSE	6	0.661952
MI / SHAM	-0.594481	5.06256e-06	4.1918e-05	Q9Z1L5	Cacna2d3	CA2D3_MOUSE	28	0.662283
MI / SHAM	-0.594468	0.112306	0.0468579	P59041	Dnajc30	DJC30_MOUSE	6	0.662289
MI / SHAM	-0.593799	0.00792387	0.0058242	Q8K3X4	Irf2bpl	I2BPL_MOUSE	8	0.662596
MI / SHAM	-0.592886	0.0473404	0.0231051	Q8K377	Lrrtm1	LRRT1_MOUSE	8	0.663015
MI / SHAM	-0.592581	9.60151e-05	0.000275676	Q9CYG7	Tomm34	TOM34_MOUSE	16	0.663155
MI / SHAM	-0.592335	0.107108	0.0450407	Q45VK7;Q45VK7-2	Dync2h1	DYHC2_MOUSE	11	0.663268
MI / SHAM	-0.592194	0.0625608	0.0289792	Q9Z1S8	Gab2	GAB2_MOUSE	5	0.663333
MI / SHAM	-0.589998	1.19282e-05	7.18292e-05	Q8VHR5	Gatad2b	P66B_MOUSE	15	0.664344
MI / SHAM	-0.588128	1.17775e-05	7.14028e-05	Q8CHG7	Rapgef2	RPGF2_MOUSE	54	0.665206
MI / SHAM	-0.587007	1.5077e-05	8.38882e-05	Q68FM6	Elfn2	PPR29_MOUSE	16	0.665722
MI / SHAM	-0.58663	1.57387e-07	4.5725e-06	Q99JY9	Actr3	ARP3_MOUSE	14	0.665897
MI / SHAM	-0.585065	1.12104e-06	1.56004e-05	Q9R257	Hebp1	HEBP1_MOUSE	8	0.666619
MI / SHAM	-0.584702	5.96961e-07	1.01914e-05	Q9R0Q6	Arpc1a	ARC1A_MOUSE	19	0.666787
MI / SHAM	-0.584461	0.0188078	0.0111914	P59114	Pcif1	CAPAM_MOUSE	7	0.666898
MI / SHAM	-0.582899	4.96235e-05	0.000179034	P28660	Nckap1	NCKP1_MOUSE	49	0.667621
MI / SHAM	-0.580707	0.0426462	0.0212206	O88811	Stam2	STAM2_MOUSE	5	0.668636
MI / SHAM	0.58071	0.00335259	0.00308953	Q8CHT1;Q8CHT1-2	Ngef	NGEF_MOUSE	19	1.49559
MI / SHAM	0.581065	1.55457e-06	1.92117e-05	O09111	Ndufb11	NDUBB_MOUSE	5	1.49595
MI / SHAM	0.581467	0.0113023	0.00756229	Q6GQW0	Btbd11	BTBDB_MOUSE	7	1.49637
MI / SHAM	0.583409	0.0219219	0.0125702	Q6QWF9	Camk2n1	CK2N1_MOUSE	2	1.49839
MI / SHAM	0.584186	2.00034e-06	2.26888e-05	Q99N87	Mrps5	RT05_MOUSE	9	1.49919
MI / SHAM	0.584422	0.00793538	0.00583007	P04370-10	Mbp	MBP_MOUSE	16	1.49944
MI / SHAM	0.584745	3.78854e-05	0.000146928	Q62426	Cstb	CYTB_MOUSE	5	1.49977
MI / SHAM	0.585457	0.000528656	0.000859132	Q8R1V4	Tmed4	TMED4_MOUSE	5	1.50051
MI / SHAM	0.588573	0.0145138	0.0091841	Q8BR63	Fam177a1	F177A_MOUSE	7	1.50376
MI / SHAM	0.589312	4.7796e-05	0.000173956	P60521	Gabarapl2	GBRL2_MOUSE	5	1.50453
MI / SHAM	0.589901	0.0443235	0.0218451	Q8K3B1	Fbxo45	FBSP1_MOUSE	2	1.50514
MI / SHAM	0.590698	0.000324118	0.000608547	Q9D164;Q9D164-2	Fxyd6	FXYD6_MOUSE	3	1.50598
MI / SHAM	0.590994	0.000602722	0.000939838	Q9CR86	Carhsp1	CHSP1_MOUSE	5	1.50628
MI / SHAM	0.591255	0.0075737	0.00562352	P70689	Gjb6	CXB6_MOUSE	3	1.50656
MI / SHAM	0.591568	0.00755913	0.00561868	Q05186	Rcn1	RCN1_MOUSE	10	1.50688
MI / SHAM	0.591697	0.0993367	0.0422331	Q6PGH0	Ubtd2	UBTD2_MOUSE	3	1.50702
MI / SHAM	0.592127	1.10155e-05	6.85777e-05	Q8BYY4	Ttc39b	TT39B_MOUSE	7	1.50747
MI / SHAM	0.592907	0.00824245	0.00601146	P24288	Bcat1	BCAT1_MOUSE	10	1.50828
MI / SHAM	0.59487	0.00402354	0.00352726	Q02257	Jup	PLAK_MOUSE	20	1.51034
MI / SHAM	0.594892	0.00492717	0.00407018	O70496	Clcn7	CLCN7_MOUSE	4	1.51036
MI / SHAM	0.596096	8.34464e-07	1.29147e-05	O35136	Ncam2	NCAM2_MOUSE	26	1.51162
MI / SHAM	0.59995	0.000929885	0.00127474	Q6PIE5	Atp1a2	AT1A2_MOUSE	59	1.51566
MI / SHAM	0.600463	0.000145567	0.000361408	Q3UUQ7	Pgap1	PGAP1_MOUSE	15	1.5162
MI / SHAM	0.600918	0.00104105	0.00136932	Q8BGR9	Ublcp1	UBCP1_MOUSE	7	1.51668
MI / SHAM	0.601292	7.44071e-05	0.000232138	P56565	S100a1	S10A1_MOUSE	2	1.51707
MI / SHAM	0.60138	0.00670782	0.0051072	P21661	Pcsk2	NEC2_MOUSE	13	1.51717
MI / SHAM	0.605595	0.0055668	0.00444914	P13634	Ca1	CAH1_MOUSE	13	1.52161
MI / SHAM	0.606173	0.00231322	0.00237932	P21300	Akr1b7	ALD1_MOUSE	2	1.52222
MI / SHAM	0.606288	1.22433e-06	1.62199e-05	A6X919	Dpy19l1	D19L1_MOUSE	7	1.52234
MI / SHAM	0.60676	0.00361784	0.0032596	P35762	Cd81	CD81_MOUSE	5	1.52284
MI / SHAM	0.610964	0.000758851	0.00111209	Q99LB7	Sardh	SARDH_MOUSE	14	1.52728
MI / SHAM	0.611492	0.0762782	0.0339766	E9Q4N7	Arid1b	ARI1B_MOUSE	13	1.52784
MI / SHAM	0.611589	0.0100084	0.00694052	Q9JMB0	Gkap1	GKAP1_MOUSE	3	1.52794
MI / SHAM	0.613204	0.0515656	0.0247587	Q8CF89	Tab1	TAB1_MOUSE	7	1.52965
MI / SHAM	0.613654	0.00161995	0.00183736	O08638;O08638-2	Myh11	MYH11_MOUSE	43	1.53013
MI / SHAM	0.614134	0.047546	0.0231713	P63042	Stmn4	STMN4_MOUSE	3	1.53064
MI / SHAM	0.614234	0.00198398	0.00213204	O35409	Folh1	FOLH1_MOUSE	20	1.53074
MI / SHAM	0.614981	0.00157346	0.00180399	Q8R366	Igsf8	IGSF8_MOUSE	16	1.53154
MI / SHAM	0.615488	2.81252e-08	1.55251e-06	Q9CZC8	Scrn1	SCRN1_MOUSE	21	1.53208
MI / SHAM	0.615553	0.0266894	0.014708	O08600	Endog	NUCG_MOUSE	4	1.53215
MI / SHAM	0.616191	0.0119495	0.00787754	Q7TNG5	Eml2	EMAL2_MOUSE	17	1.53282
MI / SHAM	0.617629	0.0305198	0.0163828	P70444	Bid	BID_MOUSE	4	1.53435
MI / SHAM	0.617758	0.000981222	0.00131664	P10605	Ctsb	CATB_MOUSE	8	1.53449
MI / SHAM	0.619163	0.000431446	0.000735056	P54227	Stmn1	STMN1_MOUSE	5	1.53598
MI / SHAM	0.619266	0.00641307	0.00494185	P10922	H1-0	H10_MOUSE	4	1.53609
MI / SHAM	0.619501	0.07103	0.0321031	Q9EQF6	Dpysl5	DPYL5_MOUSE	28	1.53634
MI / SHAM	0.62131	0.00152533	0.00176763	Q3UNZ8	Cryzl2	QORL2_MOUSE	11	1.53827
MI / SHAM	0.621551	0.0108227	0.00734526	P85094	Isoc2a	ISC2A_MOUSE	9	1.53853
MI / SHAM	0.621986	0.0275408	0.0150819	Q921C1	Gjc3	CXG3_MOUSE	6	1.53899
MI / SHAM	0.622965	0.001172	0.0014748	Q99JW2	Acy1	ACY1_MOUSE	12	1.54004
MI / SHAM	0.624743	1.22417e-06	1.62199e-05	P31324	Prkar2b	KAP3_MOUSE	21	1.54194
MI / SHAM	0.625381	0.00115731	0.00146522	Q8K448	Abca5	ABCA5_MOUSE	12	1.54262
MI / SHAM	0.625382	0.022284	0.0127325	Q9D2P8	Mobp	MOBP_MOUSE	3	1.54262
MI / SHAM	0.625913	0.00734652	0.00549247	O88703	Hcn2	HCN2_MOUSE	22	1.54319
MI / SHAM	0.626226	0.0356617	0.0184549	Q924S8	Spred1	SPRE1_MOUSE	12	1.54352
MI / SHAM	0.627934	0.0168644	0.0102983	Q6PDG8;Q6PDG8-2	Mon1a	MON1A_MOUSE	7	1.54535
MI / SHAM	0.628009	0.00097996	0.00131615	Q9WUM5	Suclg1	SUCA_MOUSE	9	1.54543
MI / SHAM	0.628264	0.00237445	0.00242273	Q9CZP7;Q9CZP7-2;Q9CZP7-3;Q9CZP7-4	Cdc37l1	CD37L_MOUSE	6	1.5457
MI / SHAM	0.63024	1.93246e-05	9.81641e-05	Q9WU28	Pfdn5	PFD5_MOUSE	7	1.54782
MI / SHAM	0.630466	0.0948589	0.0406028	Q8R2U6	Nudt4	NUDT4_MOUSE	2	1.54806
MI / SHAM	0.631851	0.00317471	0.00296187	Q9CQZ1	Hsbp1	HSBP1_MOUSE	3	1.54955
MI / SHAM	0.635474	0.000743901	0.00110089	Q9WV92-3	Epb41l3	E41L3_MOUSE	45	1.55345
MI / SHAM	0.63644	0.000939616	0.00128383	Q3V0G7;Q3V0G7-2	Garnl3	GARL3_MOUSE	10	1.55449
MI / SHAM	0.637993	0.00708077	0.00534203	Q8BJS4;Q8BJS4-2;Q8BJS4-3	Sun2	SUN2_MOUSE	7	1.55616
MI / SHAM	0.64055	4.55112e-06	3.92534e-05	O08842	Gfra2	GFRA2_MOUSE	8	1.55892
MI / SHAM	0.642214	0.0384888	0.0195024	Q99M31;Q99M31-2	Hspa14	HSP7E_MOUSE	6	1.56072
MI / SHAM	0.644028	0.0125789	0.00821989	P40240	Cd9	CD9_MOUSE	4	1.56269
MI / SHAM	0.644059	0.0713245	0.0322098	Q8JZX9	Cdc42ep2	BORG1_MOUSE	3	1.56272
MI / SHAM	0.64432	0.00229799	0.00237249	Q8BH86	Dglucy	GLUCM_MOUSE	17	1.563
MI / SHAM	0.64456	0.00935533	0.00660658	P26049	Gabra3	GBRA3_MOUSE	11	1.56326
MI / SHAM	0.647132	0.0104518	0.00716986	O88952	Lin7c	LIN7C_MOUSE	4	1.56605
MI / SHAM	0.648401	0.000710496	0.0010619	P54797	Tango2	TNG2_MOUSE	7	1.56743
MI / SHAM	0.650259	0.0174334	0.0105287	Q921Q3;Q921Q3-2	Alg1	ALG1_MOUSE	5	1.56945
MI / SHAM	0.652175	0.000778889	0.00112355	Q80TN5;Q80TN5-2	Zdhhc17	ZDH17_MOUSE	7	1.57154
MI / SHAM	0.655457	2.38682e-05	0.000111655	Q8K183	Pdxk	PDXK_MOUSE	13	1.57512
MI / SHAM	0.656372	0.108697	0.0455931	Q9JIK5	Ddx21	DDX21_MOUSE	9	1.57611
MI / SHAM	0.657119	0.012148	0.00798294	P55012	Slc12a2	S12A2_MOUSE	38	1.57693
MI / SHAM	0.657174	0.000290469	0.000560625	Q8BGP6	Slc25a40	S2540_MOUSE	7	1.57699
MI / SHAM	0.658445	0.000523944	0.000852309	Q91WL8	Wwox	WWOX_MOUSE	12	1.57838
MI / SHAM	0.662021	0.00280218	0.00271528	Q9QY42;Q9QY42-2;Q9QY42-3	Gpr37	GPR37_MOUSE	2	1.5823
MI / SHAM	0.663292	0.00967522	0.0067747	Q3TYD4;Q3TYD4-2	Arsg	ARSG_MOUSE	3	1.58369
MI / SHAM	0.66348	0.00878341	0.00630904	Q9R087	Gpc6	GPC6_MOUSE	3	1.5839
MI / SHAM	0.663689	0.000163254	0.000392377	P11404	Fabp3	FABPH_MOUSE	9	1.58413
MI / SHAM	0.665455	0.00593329	0.0046766	Q80VQ0	Aldh3b1	AL3B1_MOUSE	16	1.58607
MI / SHAM	0.665904	7.95162e-06	5.52381e-05	Q9ERD7	Tubb3	TBB3_MOUSE	14	1.58656
MI / SHAM	0.665915	3.90376e-06	3.59146e-05	P51880	Fabp7	FABP7_MOUSE	6	1.58657
MI / SHAM	0.665984	2.93038e-05	0.000128503	Q9D1L9	Lamtor5	LTOR5_MOUSE	2	1.58665
MI / SHAM	0.666583	0.000300938	0.000572163	Q8QZV4	Stk32c	ST32C_MOUSE	9	1.58731
MI / SHAM	0.66775	0.0172993	0.0104711	P40237	Cd82	CD82_MOUSE	6	1.58859
MI / SHAM	0.668819	9.57138e-07	1.38024e-05	Q91YS8	Camk1	KCC1A_MOUSE	9	1.58977
MI / SHAM	0.669298	1.01372e-05	6.4566e-05	P16125	Ldhb	LDHB_MOUSE	15	1.5903
MI / SHAM	0.669669	0.0778162	0.0345664	O35566	Cd151	CD151_MOUSE	2	1.59071
MI / SHAM	0.670627	2.77007e-05	0.000123197	P52503	Ndufs6	NDUS6_MOUSE	5	1.59176
MI / SHAM	0.671435	0.00133852	0.00161089	P48320	Gad2	DCE2_MOUSE	16	1.59266
MI / SHAM	0.674281	0.00371105	0.0033201	Q64689	St8sia3	SIA8C_MOUSE	6	1.5958
MI / SHAM	0.674654	0.00012848	0.000332848	Q8CCK0	Macroh2a2	H2AW_MOUSE	12	1.59621
MI / SHAM	0.675146	0.0584397	0.0274542	Q8BG89;Q8BG89-2	Znf365	ZN365_MOUSE	4	1.59676
MI / SHAM	0.675208	2.88238e-07	6.36429e-06	Q6PDN3;Q6PDN3-3	Mylk	MYLK_MOUSE	13	1.59683
MI / SHAM	0.676058	1.94814e-05	9.86582e-05	P70452	Stx4	STX4_MOUSE	9	1.59777
MI / SHAM	0.677108	0.000128637	0.000332848	Q9WUT3	Rps6ka2	KS6A2_MOUSE	22	1.59893
MI / SHAM	0.677307	0.000297718	0.000567996	Q9JKN6	Nova1	NOVA1_MOUSE	17	1.59915
MI / SHAM	0.677806	0.000709626	0.00106155	Q8VEB6	Elac1	RNZ1_MOUSE	6	1.59971
MI / SHAM	0.67829	0.0441896	0.0217986	Q3UFY8	Trmt10c	TM10C_MOUSE	6	1.60024
MI / SHAM	0.680478	0.000167528	0.000399174	Q9EQP2	Ehd4	EHD4_MOUSE	17	1.60267
MI / SHAM	0.680628	0.00147633	0.001729	Q61595	Ktn1	KTN1_MOUSE	48	1.60284
MI / SHAM	0.680976	8.32366e-05	0.000251074	Q62219;Q62219-2;Q62219-3;Q62219-4;Q62219-5;Q62219-7;Q62219-9	Tgfb1i1	TGFI1_MOUSE	4	1.60322
MI / SHAM	0.683706	0.0131815	0.00849693	Q9QYB1	Clic4	CLIC4_MOUSE	15	1.60626
MI / SHAM	0.684428	0.00309027	0.00290436	Q60673	Ptprn	PTPRN_MOUSE	18	1.60706
MI / SHAM	0.685199	0.00018721	0.000426993	Q99JR5	Tinagl1	TINAL_MOUSE	9	1.60792
MI / SHAM	0.68623	0.0126097	0.00822761	B1AXP6;B1AXP6-2;B1AXP6-3;B1AXP6-4	Tomm5	TOM5_MOUSE	2	1.60907
MI / SHAM	0.687482	0.00258759	0.00256282	O35218	Cpsf2	CPSF2_MOUSE	5	1.61047
MI / SHAM	0.68855	0.00155589	0.00178927	Q61207	Psap	SAP_MOUSE	10	1.61166
MI / SHAM	0.689738	0.000158454	0.000383777	P21836	Ache	ACES_MOUSE	11	1.61299
MI / SHAM	0.691971	0.00290655	0.00279029	Q8K2T1	Nmral1	NMRL1_MOUSE	14	1.61549
MI / SHAM	0.692351	0.113251	0.0471809	Q8CFI0;Q8CFI0-3	Nedd4l	NED4L_MOUSE	2	1.61591
MI / SHAM	0.692608	0.000916956	0.0012591	Q8BGD8	Coa6	COA6_MOUSE	2	1.6162
MI / SHAM	0.693021	0.0025148	0.00251025	O55074;Q7TN79	Akap7	AKA7A_MOUSE;AKA7G_MOUSE	4	1.61667
MI / SHAM	0.693315	0.00100006	0.0013302	Q9CPW0	Cntnap2	CNTP2_MOUSE	28	1.617
MI / SHAM	0.696863	0.0130881	0.00844989	P16330	Cnp	CN37_MOUSE	38	1.62098
MI / SHAM	0.703549	1.37888e-06	1.73625e-05	P32211	Chrm4	ACM4_MOUSE	4	1.62851
MI / SHAM	0.703764	0.0797823	0.0352977	Q99PI8	Rtn4r	RTN4R_MOUSE	4	1.62875
MI / SHAM	0.703841	0.0287609	0.0156363	O35604	Npc1	NPC1_MOUSE	6	1.62884
MI / SHAM	0.704855	0.0730918	0.0328913	Q91X56	S1pr5	S1PR5_MOUSE	3	1.62998
MI / SHAM	0.706897	0.000596339	0.000934694	Q9Z2S7;Q9Z2S7-3;Q9Z2S7-4	Tsc22d3	T22D3_MOUSE	2	1.63229
MI / SHAM	0.707577	0.0489483	0.0237429	Q5FWI3	Cemip2	CEIP2_MOUSE	7	1.63306
MI / SHAM	0.709098	0.00074712	0.00110437	Q6ZWM4	Lsm8	LSM8_MOUSE	4	1.63478
MI / SHAM	0.71272	0.00198923	0.00213491	Q8BXA0;Q8BXA0-2	Lrfn5	LRFN5_MOUSE	7	1.63889
MI / SHAM	0.714841	0.0130054	0.00841617	Q8C170	Myo9a	MYO9A_MOUSE	18	1.6413
MI / SHAM	0.717419	0.000136051	0.000346616	Q7TNF0	Doc2a	DOC2A_MOUSE	13	1.64424
MI / SHAM	0.718425	0.0212004	0.0122412	Q80YN3	Bcas1	BCAS1_MOUSE	18	1.64539
MI / SHAM	0.721097	0.000778633	0.00112355	Q640M6	Gdpd5	GDPD5_MOUSE	5	1.64843
MI / SHAM	0.721454	0.0548509	0.0261015	Q9CQ79	Txndc9	TXND9_MOUSE	3	1.64884
MI / SHAM	0.721958	0.00946379	0.00666045	O09117-2	Sypl1	SYPL1_MOUSE	3	1.64942
MI / SHAM	0.722625	0.0206385	0.0120005	O70305	Atxn2	ATX2_MOUSE	21	1.65018
MI / SHAM	0.722912	0.00416751	0.00361417	O35393	Efnb3	EFNB3_MOUSE	11	1.65051
MI / SHAM	0.723112	0.00162212	0.00183736	Q00612	G6pdx	G6PD1_MOUSE	30	1.65074
MI / SHAM	0.724919	0.00828315	0.00603206	Q3V0K9	Pls1	PLSI_MOUSE	16	1.65281
MI / SHAM	0.725791	0.000599418	0.000937886	Q6PE15;Q6PE15-2	Abhd10	ABHDA_MOUSE	10	1.65381
MI / SHAM	0.726863	0.000399932	0.00069788	Q3UUF8	Ankrd34b	AN34B_MOUSE	8	1.65504
MI / SHAM	0.726978	2.46437e-05	0.000113677	E9PV24;E9PV24-2	Fga	FIBA_MOUSE	15	1.65517
MI / SHAM	0.732002	0.00119263	0.00149621	P97450	Atp5pf	ATP5J_MOUSE	4	1.66094
MI / SHAM	0.733249	0.00176695	0.00195331	Q8C6B2;Q8C6B2-2	Rtkn	RTKN_MOUSE	5	1.66238
MI / SHAM	0.733382	0.0280457	0.0152926	P12265	Gusb	BGLR_MOUSE	7	1.66253
MI / SHAM	0.73425	0.0104836	0.00717393	Q61282	Acan	PGCA_MOUSE	25	1.66353
MI / SHAM	0.736137	0.000135869	0.000346616	Q9DCC8	Tomm20	TOM20_MOUSE	3	1.66571
MI / SHAM	0.736345	0.00408203	0.00355442	Q05BC3;Q05BC3-2	Eml1	EMAL1_MOUSE	19	1.66595
MI / SHAM	0.737046	0.0909881	0.0391774	O35680	Mrps12	RT12_MOUSE	2	1.66676
MI / SHAM	0.737393	0.00017131	0.000404115	Q91V64	Isoc1	ISOC1_MOUSE	9	1.66716
MI / SHAM	0.738502	0.000806946	0.00114704	Q8VCI5	Pex19	PEX19_MOUSE	7	1.66844
MI / SHAM	0.740716	2.00551e-07	5.21117e-06	Q8K0E8	Fgb	FIBB_MOUSE	12	1.671
MI / SHAM	0.741127	0.000158517	0.000383777	P98200	Atp8a2	AT8A2_MOUSE	13	1.67148
MI / SHAM	0.742843	0.0025504	0.00253967	A2APX8;A2APX8-2;A2APX8-3	Scn1a	SCN1A_MOUSE	16	1.67347
MI / SHAM	0.743143	4.90145e-06	4.09939e-05	Q9R069	Bcam	BCAM_MOUSE	13	1.67382
MI / SHAM	0.744719	0.00201284	0.0021491	Q9R1V7;Q9R1V7-2	Adam23	ADA23_MOUSE	15	1.67565
MI / SHAM	0.746546	0.00996082	0.00691909	Q9CX80	Cygb	CYGB_MOUSE	13	1.67777
MI / SHAM	0.747202	0.0157357	0.00978897	Q62433	Ndrg1	NDRG1_MOUSE	13	1.67853
MI / SHAM	0.747244	0.0806209	0.0356022	Q6V4S5	Sdk2	SDK2_MOUSE	20	1.67858
MI / SHAM	0.749064	0.000260044	0.000516966	Q8K4Z0-2	Lgi2	LGI2_MOUSE	14	1.6807
MI / SHAM	0.750323	0.0048051	0.00400869	Q65CL1	Ctnna3	CTNA3_MOUSE	10	1.68217
MI / SHAM	0.752156	0.0047825	0.00399789	Q91X51	Gorasp1	GORS1_MOUSE	2	1.68431
MI / SHAM	0.752968	0.00121476	0.00151183	Q8R127	Sccpdh	SCPDL_MOUSE	16	1.68526
MI / SHAM	0.755385	3.38132e-05	0.000136906	P70392	Rasgrf2	RGRF2_MOUSE	29	1.68808
MI / SHAM	0.757983	0.000235394	0.000485376	Q8K3R3;Q8K3R3-2	Plcd4	PLCD4_MOUSE	2	1.69113
MI / SHAM	0.762485	3.81503e-05	0.000147392	O35633;O35633-2	Slc32a1	VIAAT_MOUSE	13	1.69641
MI / SHAM	0.762903	0.00464666	0.00392195	Q8BFZ2;Q8BFZ2-2	Plppr1	PLPR1_MOUSE	3	1.6969
MI / SHAM	0.764478	3.28576e-07	6.97593e-06	Q8R0A5	Tceal3	TCAL3_MOUSE	2	1.69876
MI / SHAM	0.76853	0.00400782	0.00351907	P46656	Fdx1	ADX_MOUSE	2	1.70353
MI / SHAM	0.769621	0.000299373	0.000569842	P50153	Gng4	GBG4_MOUSE	4	1.70482
MI / SHAM	0.774401	0.00786012	0.00578762	Q6A152	Cyp4x1	CP4X1_MOUSE	6	1.71048
MI / SHAM	0.77454	0.000136974	0.000348136	Q811I0	Atpaf1	ATPF1_MOUSE	10	1.71064
MI / SHAM	0.778209	0.0169146	0.010317	Q61646	Hp	HPT_MOUSE	5	1.715
MI / SHAM	0.779967	0.000202622	0.000446499	P37804	Tagln	TAGL_MOUSE	13	1.71709
MI / SHAM	0.780554	9.60539e-05	0.000275676	Q9DB32	Haghl	HAGHL_MOUSE	8	1.71779
MI / SHAM	0.780668	0.00448535	0.0038013	P0C7M9	Clec2l	CLC2L_MOUSE	5	1.71793
MI / SHAM	0.783372	0.026874	0.0148049	Q62442;Q62442-2	Vamp1	VAMP1_MOUSE	3	1.72115
MI / SHAM	0.784006	0.00259738	0.00256792	O88343	Slc4a4	S4A4_MOUSE	25	1.72191
MI / SHAM	0.784877	0.000111543	0.000304809	Q9CPZ8	Cmc1	COXM1_MOUSE	2	1.72295
MI / SHAM	0.785781	1.40876e-05	8.07232e-05	Q9CR21	Ndufab1	ACPM_MOUSE	3	1.72403
MI / SHAM	0.786811	0.0616621	0.028643	Q9D6I9	Lurap1	LURA1_MOUSE	2	1.72526
MI / SHAM	0.787923	0.0212479	0.0122644	O55242;O55242-2	Sigmar1	SGMR1_MOUSE	3	1.72659
MI / SHAM	0.789756	0.0022331	0.00232176	P97370	Atp1b3	AT1B3_MOUSE	12	1.72878
MI / SHAM	0.790024	0.00074268	0.00110007	P60202	Plp1	MYPR_MOUSE	11	1.7291
MI / SHAM	0.790368	0.0113013	0.00756229	Q5SYD0	Myo1d	MYO1D_MOUSE	53	1.72952
MI / SHAM	0.793759	0.00139726	0.00166345	Q80XP9;Q80XP9-2	Wnk3	WNK3_MOUSE	11	1.73359
MI / SHAM	0.795333	0.0028015	0.00271528	P61793;P61793-2	Lpar1	LPAR1_MOUSE	4	1.73548
MI / SHAM	0.797026	0.013015	0.00841909	Q61469-2	Plpp1	PLPP1_MOUSE	4	1.73752
MI / SHAM	0.798951	2.93394e-05	0.000128503	P07758;Q00896	Serpina1a;Serpina1c	A1AT1_MOUSE;A1AT3_MOUSE	5	1.73984
MI / SHAM	0.801476	0.0112179	0.00754238	Q8VDQ8	Sirt2	SIR2_MOUSE	21	1.74288
MI / SHAM	0.802926	0.00119608	0.00149713	Q8CCF0;Q8CCF0-2	Prpf31	PRP31_MOUSE	9	1.74464
MI / SHAM	0.80698	0.000538701	0.000867198	Q9CXT8	Pmpcb	MPPB_MOUSE	14	1.74954
MI / SHAM	0.807523	0.00252209	0.0025145	Q8C522	Endod1	ENDD1_MOUSE	12	1.7502
MI / SHAM	0.80964	0.00035938	0.000652559	P97467	Pam	AMD_MOUSE	25	1.75277
MI / SHAM	0.815238	0.000998013	0.00132854	Q922F4	Tubb6	TBB6_MOUSE	3	1.75959
MI / SHAM	0.815413	2.36357e-05	0.000111512	Q61923	Kcna6	KCNA6_MOUSE	9	1.7598
MI / SHAM	0.815473	0.000107433	0.000296021	Q00623	Apoa1	APOA1_MOUSE	14	1.75987
MI / SHAM	0.81903	0.0128507	0.00833556	Q8BGN3	Enpp6	ENPP6_MOUSE	13	1.76422
MI / SHAM	0.820014	0.00078251	0.00112356	Q7TPB0	Plppr3	PLPR3_MOUSE	11	1.76542
MI / SHAM	0.822056	0.041657	0.0208244	Q9CR30	Josd2	JOS2_MOUSE	3	1.76792
MI / SHAM	0.823163	0.0440863	0.0217541	P28481-4	Col2a1	CO2A1_MOUSE	2	1.76928
MI / SHAM	0.826625	0.00296486	0.00283499	Q3U7R1	Esyt1	ESYT1_MOUSE	28	1.77353
MI / SHAM	0.829374	0.0103155	0.00709697	Q80XD1;Q80XD1-2;Q80XD1-3	Chn2	CHIO_MOUSE	5	1.77691
MI / SHAM	0.833407	4.65558e-07	8.56627e-06	O54879	Hmgb3	HMGB3_MOUSE	5	1.78189
MI / SHAM	0.836881	0.00482092	0.00401622	Q60803	Traf3	TRAF3_MOUSE	18	1.78618
MI / SHAM	0.838285	4.75851e-11	3.94004e-08	Q04899	Cdk18	CDK18_MOUSE	11	1.78792
MI / SHAM	0.839526	0.000350377	0.000642551	Q9Z0L0	Tpbg	TPBG_MOUSE	6	1.78946
MI / SHAM	0.840594	8.87894e-05	0.000264452	Q6P069;Q6P069-2	Sri	SORCN_MOUSE	7	1.79079
MI / SHAM	0.840838	7.24413e-06	5.14861e-05	P29391	Ftl1	FRIL1_MOUSE	10	1.79109
MI / SHAM	0.841913	0.00131517	0.00159205	P17095	Hmga1	HMGA1_MOUSE	5	1.79243
MI / SHAM	0.84219	0.0799597	0.0353668	P63054	Pcp4	PCP4_MOUSE	3	1.79277
MI / SHAM	0.844441	4.52443e-05	0.000167242	P06837	Gap43	NEUM_MOUSE	17	1.79557
MI / SHAM	0.846892	0.000297028	0.000567657	P02469	Lamb1	LAMB1_MOUSE	7	1.79862
MI / SHAM	0.84957	0.0036039	0.00325235	P28650	Adss1	PURA1_MOUSE	19	1.80196
MI / SHAM	0.850841	0.000468169	0.000783119	Q8C996	Tmem163	TM163_MOUSE	8	1.80355
MI / SHAM	0.85154	0.0061681	0.00479521	Q61330	Cntn2	CNTN2_MOUSE	31	1.80443
MI / SHAM	0.851581	0.000149683	0.000368943	Q5NCI0;Q5NCI0-2	Urgcp	URGCP_MOUSE	3	1.80448
MI / SHAM	0.851929	0.000759821	0.00111252	O55091	Impact	IMPCT_MOUSE	14	1.80491
MI / SHAM	0.853161	0.036497	0.0187672	Q9D486;Q9D486-2	Cmip	CMIP_MOUSE	5	1.80645
MI / SHAM	0.853257	0.0182316	0.0109121	P49025;P49025-3	Cit	CTRO_MOUSE	58	1.80657
MI / SHAM	0.854968	0.000850669	0.00119531	P53668	Limk1	LIMK1_MOUSE	9	1.80872
MI / SHAM	0.855305	0.00966624	0.00677414	Q80Y50;Q80Y50-2;Q80Y50-4	Camta2	CMTA2_MOUSE	5	1.80914
MI / SHAM	0.856347	0.0171008	0.010405	Q80WM4	Hapln4	HPLN4_MOUSE	15	1.81045
MI / SHAM	0.85725	1.29009e-05	7.60279e-05	Q9JIM1;Q9JIM1-2	Slc29a1	S29A1_MOUSE	4	1.81158
MI / SHAM	0.85832	0.0114807	0.00764766	Q922J6	Tspan2	TSN2_MOUSE	3	1.81293
MI / SHAM	0.858576	0.00106219	0.00138613	Q99L13	Hibadh	3HIDH_MOUSE	10	1.81325
MI / SHAM	0.859815	0.000266828	0.000527265	Q8BUE4;Q8BUE4-2	Aifm2	FSP1_MOUSE	3	1.81481
MI / SHAM	0.860852	0.0109477	0.0074056	Q08091;Q08091-2	Cnn1	CNN1_MOUSE	2	1.81611
MI / SHAM	0.86248	0.0588637	0.0276195	Q8CIZ8	Vwf	VWF_MOUSE	6	1.81816
MI / SHAM	0.863931	0.00280848	0.00271627	Q8BUM6	Fam163b	F163B_MOUSE	2	1.81999
MI / SHAM	0.866612	0.118994	0.0491531	Q9DC04;Q9DC04-1;Q9DC04-4	Rgs3	RGS3_MOUSE	3	1.82338
MI / SHAM	0.866697	0.000197938	0.000441164	Q9CWD3;Q9CWD3-2	Nudt17	NUD17_MOUSE	4	1.82348
MI / SHAM	0.867503	0.0336459	0.0176937	Q7TPM1	Prrc2b	PRC2B_MOUSE	14	1.8245
MI / SHAM	0.869777	0.000532776	0.000862619	Q9R1B9	Slit2	SLIT2_MOUSE	2	1.82738
MI / SHAM	0.870027	0.000686076	0.00103663	Q9D7J4	Cox20	COX20_MOUSE	3	1.8277
MI / SHAM	0.876279	0.000768593	0.00111916	Q9QXC1	Fetub	FETUB_MOUSE	2	1.83563
MI / SHAM	0.877114	0.0312692	0.0166876	Q9Z1M0	P2rx7	P2RX7_MOUSE	10	1.8367
MI / SHAM	0.879342	0.00159269	0.00181771	O35668	Hap1	HAP1_MOUSE	20	1.83954
MI / SHAM	0.885593	0.00294242	0.00281819	Q9JHR9;Q9JHR9-2	Nrip2	NRIP2_MOUSE	4	1.84752
MI / SHAM	0.887264	0.0120021	0.00789694	Q8R3P0	Aspa	ACY2_MOUSE	12	1.84966
MI / SHAM	0.889084	0.000790906	0.00113299	Q8CFA2	Amt	GCST_MOUSE	9	1.852
MI / SHAM	0.889296	0.000421938	0.000726287	P22599	Serpina1b	A1AT2_MOUSE	10	1.85227
MI / SHAM	0.889911	2.38217e-05	0.000111655	D3YVE8	Slc35g2	S35G2_MOUSE	3	1.85306
MI / SHAM	0.890789	0.00585076	0.00462917	Q9QXX4	Slc25a13	CMC2_MOUSE	8	1.85419
MI / SHAM	0.893409	0.00244867	0.00247256	Q78TU8	Fam107a	F107A_MOUSE	6	1.85756
MI / SHAM	0.89587	0.0029977	0.00285626	Q8VHP7	Serpinb1b	ILEUB_MOUSE	8	1.86073
MI / SHAM	0.896519	0.027311	0.0149894	Q8R2Q4;Q8R2Q4-2;Q8R2Q4-3	Gfm2	RRF2M_MOUSE	6	1.86157
MI / SHAM	0.898056	0.0676679	0.0309211	Q3V3N7	Bbs1	BBS1_MOUSE	8	1.86355
MI / SHAM	0.899178	1.52074e-05	8.42258e-05	Q91YQ3	Csdc2	CSDC2_MOUSE	3	1.865
MI / SHAM	0.900684	0.00878541	0.00630904	Q91VC7	Ppp1r14a	PP14A_MOUSE	2	1.86695
MI / SHAM	0.901772	0.0110225	0.00743546	Q61885	Mog	MOG_MOUSE	10	1.86836
MI / SHAM	0.905781	0.00993136	0.00691022	Q8BZF2	Nipal4	NIPA4_MOUSE	2	1.87356
MI / SHAM	0.906791	0.00963532	0.00676006	P46660	Ina	AINX_MOUSE	32	1.87487
MI / SHAM	0.909507	0.0124615	0.00815663	P61953	Gng11	GBG11_MOUSE	2	1.8784
MI / SHAM	0.915141	0.000798595	0.0011381	Q8K0S5	Rtn4rl1	R4RL1_MOUSE	6	1.88575
MI / SHAM	0.919575	0.00491307	0.00406396	Q8BQU6	Gjc2	CXG2_MOUSE	6	1.89156
MI / SHAM	0.919684	0.000248758	0.000504215	Q8BPU7	Elmo1	ELMO1_MOUSE	18	1.8917
MI / SHAM	0.919863	0.00015021	0.000369063	Q8CCX5	Krt222	KT222_MOUSE	8	1.89194
MI / SHAM	0.928306	0.0105599	0.00720524	Q91WF7	Fig4	FIG4_MOUSE	9	1.90304
MI / SHAM	0.928499	0.00178051	0.00196046	P61148	Fgf1	FGF1_MOUSE	7	1.90329
MI / SHAM	0.930382	0.000993385	0.00132558	P14231	Atp1b2	AT1B2_MOUSE	11	1.90578
MI / SHAM	0.932138	0.00226012	0.002345	P63141	Kcna2	KCNA2_MOUSE	7	1.9081
MI / SHAM	0.937757	0.00393791	0.00346561	P35505	Fah	FAAA_MOUSE	15	1.91555
MI / SHAM	0.93822	0.017823	0.0107197	A2A6T1	Cdr2l	CDR2L_MOUSE	4	1.91616
MI / SHAM	0.939343	0.000903478	0.00124784	P62715	Ppp2cb	PP2AB_MOUSE	2	1.91765
MI / SHAM	0.940098	2.2919e-05	0.000109377	Q8CD19	Lancl3	LANC3_MOUSE	3	1.91866
MI / SHAM	0.941052	0.00116552	0.00147083	Q9R0N8;Q9R0N8-2	Syt6	SYT6_MOUSE	8	1.91993
MI / SHAM	0.944441	0.000233455	0.000483251	Q80U57	Rims3	RIMS3_MOUSE	9	1.92444
MI / SHAM	0.946706	3.76858e-05	0.000146497	Q8BZ98	Dnm3	DYN3_MOUSE	35	1.92747
MI / SHAM	0.948112	0.0762903	0.0339766	Q8C033	Arhgef10	ARHGA_MOUSE	15	1.92935
MI / SHAM	0.950522	0.0107433	0.00729736	Q3UL36	Arglu1	ARGL1_MOUSE	3	1.93257
MI / SHAM	0.951171	0.000231775	0.000482474	O35488	Slc27a2	S27A2_MOUSE	4	1.93344
MI / SHAM	0.953881	0.00775844	0.00572293	P97382	Kcnab3	KCAB3_MOUSE	5	1.93708
MI / SHAM	0.958257	1.33641e-05	7.78042e-05	P28665	Mug1	MUG1_MOUSE	27	1.94296
MI / SHAM	0.959636	0.000782963	0.00112356	Q8BRU6	Slc18a2	VMAT2_MOUSE	2	1.94482
MI / SHAM	0.961814	3.81969e-07	7.53025e-06	P42232	Stat5b	STA5B_MOUSE	14	1.94776
MI / SHAM	0.971861	0.00833907	0.00605945	Q8K298	Anln	ANLN_MOUSE	18	1.96137
MI / SHAM	0.973966	0.0392936	0.0198385	Q91YT8	Tmem63a	CSCL1_MOUSE	3	1.96423
MI / SHAM	0.975473	0.0517031	0.0248103	Q8BZQ7	Anapc2	ANC2_MOUSE	7	1.96629
MI / SHAM	0.978964	0.00512758	0.00418189	Q8C4Y3-3	Nelfb	NELFB_MOUSE	4	1.97105
MI / SHAM	0.979128	0.0562965	0.0266211	Q8C3J5	Dock2	DOCK2_MOUSE	7	1.97127
MI / SHAM	0.982851	0.00618664	0.00480538	Q9D154	Serpinb1a	ILEUA_MOUSE	13	1.97637
MI / SHAM	0.983518	0.00605881	0.00474617	P15388-3	Kcnc1	KCNC1_MOUSE	7	1.97728
MI / SHAM	0.987558	0.00355568	0.00322465	Q9CPU2	Ndufb2	NDUB2_MOUSE	2	1.98283
MI / SHAM	0.989247	0.0179649	0.0107828	Q8BKY8	Mterf2	MTEF2_MOUSE	7	1.98515
MI / SHAM	0.992541	0.0251689	0.0140194	Q4VBD2	Tapt1	TAPT1_MOUSE	12	1.98969
MI / SHAM	0.993649	0.107847	0.0452996	P41778;P41778-2	Pbx1	PBX1_MOUSE	3	1.99121
MI / SHAM	1.00025	0.0469288	0.022938	Q9JKK0	Rcan3	RCAN3_MOUSE	2	2.00035
MI / SHAM	1.00275	0.00318543	0.00296852	Q9D387	Lamp5	LAMP5_MOUSE	4	2.00382
MI / SHAM	1.01287	0.00164307	0.00184971	Q9WU63	Hebp2	HEBP2_MOUSE	2	2.01792
MI / SHAM	1.01505	0.00182222	0.00199576	P08553	Nefm	NFM_MOUSE	48	2.02098
MI / SHAM	1.01681	0.0203685	0.0118852	Q3TVA9;Q3TVA9-2	Ccdc136	CC136_MOUSE	15	2.02343
MI / SHAM	1.01699	0.00532427	0.00429678	Q8BL06	Usp54	UBP54_MOUSE	13	2.02369
MI / SHAM	1.01845	0.00011612	0.000313214	Q6ZQB6;Q6ZQB6-2;Q6ZQB6-3	Ppip5k2	VIP2_MOUSE	5	2.02575
MI / SHAM	1.01979	0.0949026	0.0406095	B9EJI9	Tmem229a	T229A_MOUSE	3	2.02762
MI / SHAM	1.02127	0.00177066	0.00195481	Q9WV95	Phlda3	PHLA3_MOUSE	3	2.02971
MI / SHAM	1.02537	0.00105955	0.00138485	Q9JHG2	Rcan2	RCAN2_MOUSE	5	2.03548
MI / SHAM	1.0284	8.79334e-06	6.01726e-05	P56382	Atp5f1e	ATP5E_MOUSE	2	2.03976
MI / SHAM	1.02937	0.00154905	0.00178388	Q9WTQ5	Akap12	AKA12_MOUSE	50	2.04113
MI / SHAM	1.03906	0.0508991	0.0244884	Q9Z126	Pf4	PLF4_MOUSE	2	2.05489
MI / SHAM	1.04003	0.0048528	0.00403223	Q8K406	Lgi3	LGI3_MOUSE	17	2.05627
MI / SHAM	1.04235	0.0365031	0.0187672	Q80TQ5;Q80TQ5-2;Q80TQ5-3	Plekhm2	PKHM2_MOUSE	5	2.05959
MI / SHAM	1.04951	0.000181787	0.000417723	P58069	Rasa2	RASA2_MOUSE	8	2.06983
MI / SHAM	1.04953	0.0210098	0.0121603	P61458	Pcbd1	PHS_MOUSE	4	2.06985
MI / SHAM	1.05164	0.00999925	0.00693706	O88492;O88492-2	Plin4	PLIN4_MOUSE	9	2.07289
MI / SHAM	1.0565	0.00125418	0.00154898	Q6P5H6;Q6P5H6-2;Q6P5H6-3;Q6P5H6-4	Frmd5	FRMD5_MOUSE	3	2.07987
MI / SHAM	1.05769	0.000958015	0.00129504	P19536	Cox5b	COX5B_MOUSE	6	2.08159
MI / SHAM	1.05825	0.00318817	0.00296941	Q6A026	Pds5a	PDS5A_MOUSE	11	2.0824
MI / SHAM	1.06364	0.000354727	0.000646959	P12787	Cox5a	COX5A_MOUSE	6	2.09019
MI / SHAM	1.06635	0.0661309	0.0303819	Q9R0X5;Q9R0X5-2	Rpgr	RPGR_MOUSE	9	2.09413
MI / SHAM	1.0707	0.00711106	0.00535756	P20917	Mag	MAG_MOUSE	17	2.10046
MI / SHAM	1.07707	2.66019e-05	0.000119709	Q8JZW4	Cpne5	CPNE5_MOUSE	17	2.10974
MI / SHAM	1.07862	0.00365228	0.00328127	Q9DB72	Btbd17	BTBDH_MOUSE	14	2.11202
MI / SHAM	1.08582	0.0437174	0.0216172	B1AWL2	Znf462	ZN462_MOUSE	2	2.12258
MI / SHAM	1.08672	0.0293526	0.0159005	Q6P8J2	Sat2	SAT2_MOUSE	2	2.12391
MI / SHAM	1.09145	0.0392534	0.0198242	Q8BGV8	Mief1	MID51_MOUSE	5	2.13088
MI / SHAM	1.09151	0.000987925	0.00132042	Q9JM63	Kcnj10	KCJ10_MOUSE	8	2.13097
MI / SHAM	1.09482	0.00475336	0.00398174	Q9JL62	Gltp	GLTP_MOUSE	11	2.13586
MI / SHAM	1.09629	1.21486e-07	4.07871e-06	Q8VCM7	Fgg	FIBG_MOUSE	15	2.13805
MI / SHAM	1.10283	0.00039924	0.00069788	P61922	Abat	GABT_MOUSE	25	2.14776
MI / SHAM	1.10414	0.00132762	0.00160126	Q64436	Atp4a	ATP4A_MOUSE	3	2.14971
MI / SHAM	1.10425	0.000182123	0.000417723	Q9CRB6	Tppp3	TPPP3_MOUSE	10	2.14986
MI / SHAM	1.10841	0.0348653	0.0181607	Q91V24	Abca7	ABCA7_MOUSE	6	2.15607
MI / SHAM	1.11126	0.00714818	0.00537575	Q9DC11	Plxdc2	PXDC2_MOUSE	8	2.16034
MI / SHAM	1.11149	0.117549	0.0486457	Q9D8Z6	Atg101	ATGA1_MOUSE	3	2.16068
MI / SHAM	1.11328	0.0166325	0.0102013	P56671	Maz	MAZ_MOUSE	3	2.16338
MI / SHAM	1.12092	1.88028e-05	9.69623e-05	Q9JLC4;Q9JLC4-2;Q9JLC4-3;Q9JLC4-4	Sorcs1	SORC1_MOUSE	8	2.17485
MI / SHAM	1.12584	0.000776836	0.00112355	Q9JJF0	Nap1l5	NP1L5_MOUSE	2	2.18229
MI / SHAM	1.13763	0.00261838	0.00258405	Q7TN98	Cpeb4	CPEB4_MOUSE	8	2.20019
MI / SHAM	1.15276	0.0809346	0.0357122	Q7TPV2;Q7TPV2-2	Dzip3	DZIP3_MOUSE	9	2.22339
MI / SHAM	1.15359	0.000842208	0.00118698	Q8HW98	Iglon5	IGLO5_MOUSE	7	2.22466
MI / SHAM	1.15423	0.00353836	0.00321422	P50114	S100b	S100B_MOUSE	3	2.22566
MI / SHAM	1.15976	0.000683583	0.00103393	P59823	Il1rapl1	IRPL1_MOUSE	9	2.2342
MI / SHAM	1.1635	0.00209184	0.0022121	Q9Z0Z4;Q9Z0Z4-2	Heph	HEPH_MOUSE	13	2.24
MI / SHAM	1.17087	0.00513371	0.00418377	Q8R4V2	Dusp15	DUS15_MOUSE	8	2.25147
MI / SHAM	1.17587	0.00424924	0.00366115	P22933	Gabrd	GBRD_MOUSE	5	2.25929
MI / SHAM	1.17758	0.00473767	0.00397849	Q9WV92-7	Epb41l3	E41L3_MOUSE	3	2.26198
MI / SHAM	1.17999	0.00104628	0.00137511	Q9JJ59	Abcb9	ABCB9_MOUSE	11	2.26575
MI / SHAM	1.18297	0.00357308	0.00323688	Q9WVT6	Ca14	CAH14_MOUSE	8	2.27043
MI / SHAM	1.18837	0.0163438	0.0100727	Q9R171	Cbln1	CBLN1_MOUSE	3	2.27896
MI / SHAM	1.18907	0.00213314	0.00224427	Q02357-6	Ank1	ANK1_MOUSE	54	2.28006
MI / SHAM	1.18986	0.00027072	0.000530484	P51125;P51125-2;P51125-3;P51125-6	Cast	ICAL_MOUSE	5	2.28131
MI / SHAM	1.19863	0.00177579	0.00195786	Q99L20	Gstt3	GSTT3_MOUSE	6	2.29521
MI / SHAM	1.20179	0.00336155	0.00309434	P08551	Nefl	NFL_MOUSE	37	2.30026
MI / SHAM	1.20441	0.00658147	0.00504113	Q8BXQ2	Pigt	PIGT_MOUSE	15	2.30443
MI / SHAM	1.2116	0.00293883	0.00281754	P51910	Apod	APOD_MOUSE	5	2.31594
MI / SHAM	1.21476	0.00158855	0.00181423	P24549	Aldh1a1	AL1A1_MOUSE	17	2.32102
MI / SHAM	1.21834	0.049552	0.0239726	Q8K2P7	Slc38a1	S38A1_MOUSE	4	2.3268
MI / SHAM	1.21991	0.000191735	0.000432579	Q9DCB4;Q9DCB4-3;Q9DCB4-4;Q9DCB4-5;Q9DCB4-9	Arpp21	ARP21_MOUSE	8	2.32932
MI / SHAM	1.221	0.0493446	0.0238932	Q8C0Z1	Fam234a	F234A_MOUSE	8	2.33108
MI / SHAM	1.23153	6.72271e-06	4.86148e-05	P0DP26;P0DP27;P0DP28	Calm1;Calm2;Calm3	CALM1_MOUSE;CALM2_MOUSE;CALM3_MOUSE	13	2.34815
MI / SHAM	1.23356	2.97224e-05	0.000128503	P07759	Serpina3k	SPA3K_MOUSE	9	2.35146
MI / SHAM	1.2546	0.00600411	0.00471289	P84096	Rhog	RHOG_MOUSE	8	2.38601
MI / SHAM	1.25781	0.000301681	0.000572262	Q61205	Pafah1b3	PA1B3_MOUSE	11	2.39133
MI / SHAM	1.26494	4.9286e-06	4.10139e-05	P54830	Ptpn5	PTN5_MOUSE	14	2.40317
MI / SHAM	1.28615	0.000358407	0.000651506	Q6PHZ2-5	Camk2d	KCC2D_MOUSE	2	2.43877
MI / SHAM	1.29444	0.0422059	0.0210331	Q8BUB4	Wdfy2	WDFY2_MOUSE	5	2.45281
MI / SHAM	1.30226	3.48283e-06	3.25852e-05	Q91X72	Hpx	HEMO_MOUSE	15	2.46615
MI / SHAM	1.30469	0.00667387	0.00508837	Q9EPQ8;Q9EPQ8-2	Tcf20	TCF20_MOUSE	7	2.47031
MI / SHAM	1.3088	3.23923e-05	0.000134396	Q62465	Vat1	VAT1_MOUSE	15	2.47736
MI / SHAM	1.30935	1.60108e-05	8.69307e-05	A6X935	Itih4	ITIH4_MOUSE	7	2.4783
MI / SHAM	1.31411	0.0121688	0.00799032	Q6P9J5	Kank4	KANK4_MOUSE	6	2.48649
MI / SHAM	1.31911	0.0461773	0.0226442	Q8BLK9;Q8BLK9-2;Q8BLK9-3	Rps6kc1	KS6C1_MOUSE	6	2.49511
MI / SHAM	1.3235	0.0768414	0.0341792	P70365;P70365-2;P70365-3;P70365-4	Ncoa1	NCOA1_MOUSE	7	2.50273
MI / SHAM	1.32443	0.000112432	0.000306735	Q69ZS6	Sv2c	SV2C_MOUSE	8	2.50434
MI / SHAM	1.33749	3.95562e-06	3.59918e-05	Q8CJF9	Ago3	AGO3_MOUSE	7	2.52711
MI / SHAM	1.33778	0.067078	0.0307449	Q8K2I4	Manba	MANBA_MOUSE	8	2.52763
MI / SHAM	1.35197	0.0317896	0.0169	Q8VCE1	Dnajc28	DJC28_MOUSE	3	2.5526
MI / SHAM	1.35688	0.02314	0.0131233	Q6P9Z1	Smarcd3	SMRD3_MOUSE	9	2.5613
MI / SHAM	1.38318	0.000433258	0.000737385	Q6PHS9;Q6PHS9-2;Q6PHS9-3;Q6PHS9-4;Q6PHS9-5;Q6PHS9-6	Cacna2d2	CA2D2_MOUSE	22	2.60843
MI / SHAM	1.38593	0.00470924	0.00396266	P97799	Nrsn1	NRSN1_MOUSE	3	2.6134
MI / SHAM	1.38842	0.0763693	0.0339875	Q8BIL5	Hook1	HOOK1_MOUSE	5	2.61791
MI / SHAM	1.39551	2.11033e-05	0.000104009	Q01065	Pde1b	PDE1B_MOUSE	21	2.63082
MI / SHAM	1.42623	0.000558133	0.00089129	Q8BWU8	Etnppl	AT2L1_MOUSE	9	2.68743
MI / SHAM	1.46605	0.000207532	0.000451607	Q03517	Scg2	SCG2_MOUSE	23	2.76265
MI / SHAM	1.47434	0.00012309	0.000324065	Q61503	Nt5e	5NTD_MOUSE	11	2.77857
MI / SHAM	1.48481	0.000445988	0.000755642	O88533	Ddc	DDC_MOUSE	16	2.7988
MI / SHAM	1.50204	0.00162958	0.00183953	O08599-2	Stxbp1	STXB1_MOUSE	3	2.83243
MI / SHAM	1.50575	0.102153	0.0432316	Q8C650;Q8C650-2	Septin10	SEP10_MOUSE	4	2.83973
MI / SHAM	1.51536	0.000102972	0.000289037	O54834;O54834-2;O54834-3;O54834-4	Arhgap6	RHG06_MOUSE	6	2.8587
MI / SHAM	1.53281	0.000236918	0.000487375	P84309	Adcy5	ADCY5_MOUSE	26	2.8935
MI / SHAM	1.53725	0.00282916	0.00273184	Q9JLM9	Grb14	GRB14_MOUSE	3	2.90241
MI / SHAM	1.5455	0.00102536	0.00135515	Q8K3E5	Ahi1	AHI1_MOUSE	37	2.91906
MI / SHAM	1.59765	0.00105262	0.00137797	P28571-1	Slc6a9	SC6A9_MOUSE	9	3.0265
MI / SHAM	1.59964	9.08977e-05	0.000266419	A2ARS0	Ankrd63	ANR63_MOUSE	10	3.03068
MI / SHAM	1.61488	0.0276784	0.0151472	Q6VVW5;Q6VVW5-2	Npr2	ANPRB_MOUSE	2	3.06285
MI / SHAM	1.62228	0.00209188	0.0022121	Q9ESM3	Hapln2	HPLN2_MOUSE	15	3.0786
MI / SHAM	1.64253	0.00201811	0.00215058	P54116	Stom	STOM_MOUSE	6	3.12213
MI / SHAM	1.64479	1.84226e-05	9.65439e-05	Q61327	Slc6a3	SC6A3_MOUSE	4	3.12703
MI / SHAM	1.68139	0.0202684	0.0118477	O35143	ATP5IF1	ATIF1_MOUSE	2	3.20737
MI / SHAM	1.68485	0.000421287	0.000726034	Q7TQA1;Q7TQA1-5	Igsf1	IGSF1_MOUSE	7	3.21506
MI / SHAM	1.70049	0.00172929	0.00192324	P32848	Pvalb	PRVA_MOUSE	8	3.25011
MI / SHAM	1.72813	0.0020055	0.00214445	P28230	Gjb1	CXB1_MOUSE	2	3.31299
MI / SHAM	1.73464	0.00309558	0.0029077	P19246	Nefh	NFH_MOUSE	34	3.32798
MI / SHAM	1.73539	5.98385e-15	9.90925e-12	Q6W8Q3	Pcp4l1	PC4L1_MOUSE	3	3.32969
MI / SHAM	1.78158	0.000194088	0.000435513	Q8CGK7	Gnal	GNAL_MOUSE	10	3.43803
MI / SHAM	1.79424	0.000551432	0.000883144	P31650	Slc6a11	S6A11_MOUSE	9	3.46833
MI / SHAM	1.81182	0.00331522	0.00305856	Q0PMG2	Mdga1	MDGA1_MOUSE	9	3.51085
MI / SHAM	1.82368	9.00284e-05	0.000264953	Q9QXV0	Pcsk1n	PCS1N_MOUSE	9	3.53983
MI / SHAM	1.82393	0.000591679	0.000933088	P56389	Cda	CDD_MOUSE	4	3.54045
MI / SHAM	1.82492	0.0351142	0.0182572	Q8R3L5-2	Slco3a1	SO3A1_MOUSE	2	3.54288
MI / SHAM	1.83817	0.00324231	0.00300463	Q63959	Kcnc3	KCNC3_MOUSE	7	3.57557
MI / SHAM	1.85359	0.0047944	0.0040038	Q8R3Q0	Saraf	SARAF_MOUSE	7	3.61399
MI / SHAM	1.85498	0.00106917	0.00138911	Q9Z0F7	Sncg	SYUG_MOUSE	7	3.61746
MI / SHAM	1.86655	0.00014992	0.000368943	Q61704	Itih3	ITIH3_MOUSE	9	3.6466
MI / SHAM	1.86896	4.86296e-08	2.01326e-06	Q50H33	Kctd8	KCTD8_MOUSE	9	3.65269
MI / SHAM	1.91994	0.0470822	0.0229995	Q6P5G6	Ubxn7	UBXN7_MOUSE	9	3.78406
MI / SHAM	1.9432	0.00354301	0.00321613	P46097	Syt2	SYT2_MOUSE	9	3.84557
MI / SHAM	2.01133	3.70272e-05	0.000144616	Q80TB8	Vat1l	VAT1L_MOUSE	19	4.03155
MI / SHAM	2.01495	1.4759e-05	8.3416e-05	Q08331	Calb2	CALB2_MOUSE	14	4.04167
MI / SHAM	2.02798	0.00016355	0.000392521	Q9Z123	Sema4f	SEM4F_MOUSE	6	4.07832
MI / SHAM	2.03707	6.02627e-05	0.000204824	Q8CA95;Q8CA95-2;Q8CA95-3	Pde10a	PDE10_MOUSE	21	4.10411
MI / SHAM	2.03839	1.54578e-05	8.50437e-05	Q8BFZ3	Actbl2	ACTBL_MOUSE	4	4.10787
MI / SHAM	2.08146	4.89535e-06	4.09939e-05	Q9QUG9	Rasgrp2	GRP2_MOUSE	15	4.23235
MI / SHAM	2.1224	0.00791844	0.00582279	Q761V0;Q761V0-2	Slc6a5	SC6A5_MOUSE	5	4.35418
MI / SHAM	2.28896	2.69025e-05	0.000120407	Q60829	Ppp1r1b	PPR1B_MOUSE	8	4.88703
MI / SHAM	2.34913	0.062422	0.0289311	O08644	Ephb6	EPHB6_MOUSE	8	5.09516
MI / SHAM	2.54647	0.00498328	0.0040934	Q9JJA9	Grasp	GRASP_MOUSE	6	5.84203
MI / SHAM	2.57577	0.0465544	0.0227954	P63084	S100a5	S10A5_MOUSE	4	5.96191
MI / SHAM	2.6682	0.000109894	0.000301798	Q00898	Serpina1e	A1AT5_MOUSE	6	6.35637
MI / SHAM	2.79329	0.000257627	0.000513393	Q80TT2	Baiap3	BAIP3_MOUSE	15	6.93209
MI / SHAM	2.85364	0.00924131	0.0065456	Q91X58	Zfand2b	ZFN2B_MOUSE	2	7.22821
MI / SHAM	2.87159	3.11299e-05	0.00013084	Q7M729	Scn4b	SCN4B_MOUSE	3	7.31871
MI / SHAM	3.4743	0.000313139	0.000590613	A3KGB4	Tbc1d8b	TBC8B_MOUSE	11	11.114
MI / SHAM	3.54286	0.000681886	0.00103312	Q9D4V7;Q9D4V7-2	Rabl3	RABL3_MOUSE	3	11.6549
MI / SHAM	4.12717	2.65634e-05	0.000119709	P24529	Th	TY3H_MOUSE	14	17.4743
MI / SHAM	5.32684	0.00218476	0.00228551	Q8BG51-3	Rhot1	MIRO1_MOUSE	3	40.1363

## Sheet: Table 8
	SYMBOL	TITLE	RANK IN GENE LIST	RANK METRIC SCORE	RUNNING ES	CORE ENRICHMENT
1	TH	tyrosine hydroxylase [Source:HGNC Symbol;Acc:HGNC:11782]	25	1.66677	0.0345271	Yes
2	SLC6A3	solute carrier family 6 member 3 [Source:HGNC Symbol;Acc:HGNC:11049]	43	1.42271	0.0647962	Yes
3	COX5A	cytochrome c oxidase subunit 5A [Source:HGNC Symbol;Acc:HGNC:2267]	46	1.41548	0.0976537	Yes
4	COX5B	cytochrome c oxidase subunit 5B [Source:HGNC Symbol;Acc:HGNC:2269]	93	1.16003	0.116425	Yes
5	NDUFS6	NADH:ubiquinone oxidoreductase subunit S6 [Source:HGNC Symbol;Acc:HGNC:7713]	100	1.14163	0.142119	Yes
6	NDUFAB1	NADH:ubiquinone oxidoreductase subunit AB1 [Source:HGNC Symbol;Acc:HGNC:7694]	113	1.11603	0.166109	Yes
7	SLC18A2	solute carrier family 18 member A2 [Source:HGNC Symbol;Acc:HGNC:10935]	196	0.98362	0.174121	Yes
8	NDUFS4	NADH:ubiquinone oxidoreductase subunit S4 [Source:HGNC Symbol;Acc:HGNC:7711]	205	0.976297	0.195566	Yes
9	COX6B1	cytochrome c oxidase subunit 6B1 [Source:HGNC Symbol;Acc:HGNC:2280]	221	0.951086	0.215133	Yes
10	NDUFB2	NADH:ubiquinone oxidoreductase subunit B2 [Source:HGNC Symbol;Acc:HGNC:7697]	269	0.885412	0.227275	Yes
11	SDHA	succinate dehydrogenase complex flavoprotein subunit A [Source:HGNC Symbol;Acc:HGNC:10680]	311	0.85327	0.239765	Yes
12	UCHL1	ubiquitin C-terminal hydrolase L1 [Source:HGNC Symbol;Acc:HGNC:12513]	334	0.825065	0.255087	Yes
13	GPR37	G protein-coupled receptor 37 [Source:HGNC Symbol;Acc:HGNC:4494]	382	0.790041	0.26499	Yes
14	NDUFV3	NADH:ubiquinone oxidoreductase subunit V3 [Source:HGNC Symbol;Acc:HGNC:7719]	402	0.77762	0.279749	Yes
15	UQCR10	ubiquinol-cytochrome c reductase, complex III subunit X [Source:HGNC Symbol;Acc:HGNC:30863]	404	0.776275	0.297787	Yes
16	VDAC3	voltage dependent anion channel 3 [Source:HGNC Symbol;Acc:HGNC:12674]	441	0.752749	0.308837	Yes
17	COX7A2	cytochrome c oxidase subunit 7A2 [Source:HGNC Symbol;Acc:HGNC:2288]	473	0.734662	0.320382	Yes
18	UBE2J1	ubiquitin conjugating enzyme E2 J1 [Source:HGNC Symbol;Acc:HGNC:17598]	490	0.718384	0.334302	Yes
19	SLC25A5	solute carrier family 25 member 5 [Source:HGNC Symbol;Acc:HGNC:10991]	506	0.711212	0.348239	Yes
20	NDUFB8	NADH:ubiquinone oxidoreductase subunit B8 [Source:HGNC Symbol;Acc:HGNC:7703]	526	0.703947	0.361269	Yes
21	NDUFA5	NADH:ubiquinone oxidoreductase subunit A5 [Source:HGNC Symbol;Acc:HGNC:7688]	602	0.668577	0.363173	Yes
22	UQCRQ	ubiquinol-cytochrome c reductase complex III subunit VII [Source:HGNC Symbol;Acc:HGNC:29594]	622	0.658097	0.375127	Yes
23	CASP3	caspase 3 [Source:HGNC Symbol;Acc:HGNC:1504]	634	0.651824	0.388404	Yes
24	HTRA2	HtrA serine peptidase 2 [Source:HGNC Symbol;Acc:HGNC:14348]	636	0.650821	0.403497	Yes
25	COX6C	cytochrome c oxidase subunit 6C [Source:HGNC Symbol;Acc:HGNC:2285]	649	0.646782	0.416473	Yes
26	COX4I1	cytochrome c oxidase subunit 4I1 [Source:HGNC Symbol;Acc:HGNC:2265]	666	0.637863	0.428503	Yes
27	NDUFS7	NADH:ubiquinone oxidoreductase core subunit S7 [Source:HGNC Symbol;Acc:HGNC:7714]	681	0.63221	0.440769	Yes
28	VDAC2	voltage dependent anion channel 2 [Source:HGNC Symbol;Acc:HGNC:12672]	711	0.619641	0.449982	Yes
29	NDUFV1	NADH:ubiquinone oxidoreductase core subunit V1 [Source:HGNC Symbol;Acc:HGNC:7716]	723	0.614653	0.462387	Yes
30	NDUFS5	NADH:ubiquinone oxidoreductase subunit S5 [Source:HGNC Symbol;Acc:HGNC:7712]	765	0.597386	0.468871	Yes
31	NDUFB3	NADH:ubiquinone oxidoreductase subunit B3 [Source:HGNC Symbol;Acc:HGNC:7698]	773	0.594641	0.481542	Yes
32	ATP5PB	ATP synthase peripheral stalk-membrane subunit b [Source:HGNC Symbol;Acc:HGNC:840]	785	0.584923	0.493249	Yes
33	NDUFA9	NADH:ubiquinone oxidoreductase subunit A9 [Source:HGNC Symbol;Acc:HGNC:7693]	799	0.576044	0.50438	Yes
34	NDUFS8	NADH:ubiquinone oxidoreductase core subunit S8 [Source:HGNC Symbol;Acc:HGNC:7715]	803	0.575135	0.517328	Yes
35	SLC25A4	solute carrier family 25 member 4 [Source:HGNC Symbol;Acc:HGNC:10990]	821	0.568413	0.527545	Yes
36	UBE2G1	ubiquitin conjugating enzyme E2 G1 [Source:HGNC Symbol;Acc:HGNC:12482]	847	0.558836	0.536066	Yes
37	NDUFS3	NADH:ubiquinone oxidoreductase core subunit S3 [Source:HGNC Symbol;Acc:HGNC:7710]	858	0.553291	0.547215	Yes
38	NDUFS1	NADH:ubiquinone oxidoreductase core subunit S1 [Source:HGNC Symbol;Acc:HGNC:7707]	882	0.542741	0.555725	Yes
39	SDHB	succinate dehydrogenase complex iron sulfur subunit B [Source:HGNC Symbol;Acc:HGNC:10681]	884	0.5424	0.568273	Yes
40	NDUFA4	NDUFA4 mitochondrial complex associated [Source:HGNC Symbol;Acc:HGNC:7687]	987	0.505325	0.561381	Yes
41	NDUFV2	NADH:ubiquinone oxidoreductase core subunit V2 [Source:HGNC Symbol;Acc:HGNC:7717]	1016	0.494116	0.567831	Yes
42	NDUFS2	NADH:ubiquinone oxidoreductase core subunit S2 [Source:HGNC Symbol;Acc:HGNC:7708]	1108	0.466145	0.562042	Yes
43	NDUFA10	NADH:ubiquinone oxidoreductase subunit A10 [Source:HGNC Symbol;Acc:HGNC:7684]	1119	0.462823	0.571067	Yes
44	NDUFB10	NADH:ubiquinone oxidoreductase subunit B10 [Source:HGNC Symbol;Acc:HGNC:7696]	1163	0.448987	0.5737	Yes
45	NDUFA3	NADH:ubiquinone oxidoreductase subunit A3 [Source:HGNC Symbol;Acc:HGNC:7686]	1192	0.439463	0.578867	Yes
46	NDUFB4	NADH:ubiquinone oxidoreductase subunit B4 [Source:HGNC Symbol;Acc:HGNC:7699]	1237	0.427691	0.580817	Yes
47	NDUFB6	NADH:ubiquinone oxidoreductase subunit B6 [Source:HGNC Symbol;Acc:HGNC:7701]	1268	0.418504	0.585124	Yes
48	NDUFB7	NADH:ubiquinone oxidoreductase subunit B7 [Source:HGNC Symbol;Acc:HGNC:7702]	1295	0.413576	0.590052	Yes
49	UQCRC2	ubiquinol-cytochrome c reductase core protein 2 [Source:HGNC Symbol;Acc:HGNC:12586]	1337	0.403441	0.591984	Yes
50	UQCRFS1	ubiquinol-cytochrome c reductase, Rieske iron-sulfur polypeptide 1 [Source:HGNC Symbol;Acc:HGNC:12587]	1385	0.390127	0.5925	Yes
51	NDUFB5	NADH:ubiquinone oxidoreductase subunit B5 [Source:HGNC Symbol;Acc:HGNC:7700]	1390	0.388716	0.600888	Yes
52	SDHD	succinate dehydrogenase complex subunit D [Source:HGNC Symbol;Acc:HGNC:10683]	1470	0.368503	0.595013	No
53	NDUFA2	NADH:ubiquinone oxidoreductase subunit A2 [Source:HGNC Symbol;Acc:HGNC:7685]	1537	0.347091	0.591026	No
54	COX7C	cytochrome c oxidase subunit 7C [Source:HGNC Symbol;Acc:HGNC:2292]	1538	0.346856	0.599168	No
55	NDUFC2	NADH:ubiquinone oxidoreductase subunit C2 [Source:HGNC Symbol;Acc:HGNC:7706]	1642	0.318104	0.587697	No
56	COX7A2L	cytochrome c oxidase subunit 7A2 like [Source:HGNC Symbol;Acc:HGNC:2289]	1662	0.314373	0.591583	No
57	NDUFA7	NADH:ubiquinone oxidoreductase subunit A7 [Source:HGNC Symbol;Acc:HGNC:7691]	1741	0.290983	0.584072	No
58	VDAC1	voltage dependent anion channel 1 [Source:HGNC Symbol;Acc:HGNC:12669]	1780	0.282057	0.583706	No
59	NDUFA6	NADH:ubiquinone oxidoreductase subunit A6 [Source:HGNC Symbol;Acc:HGNC:7690]	1797	0.278672	0.587306	No
60	SDHC	succinate dehydrogenase complex subunit C [Source:HGNC Symbol;Acc:HGNC:10682]	1847	0.26872	0.584604	No
61	NDUFA8	NADH:ubiquinone oxidoreductase subunit A8 [Source:HGNC Symbol;Acc:HGNC:7692]	1856	0.265405	0.589363	No
62	CYC1	cytochrome c1 [Source:HGNC Symbol;Acc:HGNC:2579]	1891	0.257608	0.589159	No
63	UBE2L3	ubiquitin conjugating enzyme E2 L3 [Source:HGNC Symbol;Acc:HGNC:12488]	1893	0.256584	0.594998	No
64	UQCRC1	ubiquinol-cytochrome c reductase core protein 1 [Source:HGNC Symbol;Acc:HGNC:12585]	1902	0.255462	0.599523	No
65	UQCRB	ubiquinol-cytochrome c reductase binding protein [Source:HGNC Symbol;Acc:HGNC:12582]	1948	0.244103	0.596979	No
66	CYCS	cytochrome c, somatic [Source:HGNC Symbol;Acc:HGNC:19986]	2339	0.16325	0.529107	No
67	SEPTIN5	septin 5 [Source:HGNC Symbol;Acc:HGNC:9164]	2506	0.127333	0.501575	No
68	COX7B	cytochrome c oxidase subunit 7B [Source:HGNC Symbol;Acc:HGNC:2291]	2648	0.099883	0.477996	No
69	UQCRH	ubiquinol-cytochrome c reductase hinge protein [Source:HGNC Symbol;Acc:HGNC:12590]	3098	0.000284728	0.395451	No
70	COX6A1	cytochrome c oxidase subunit 6A1 [Source:HGNC Symbol;Acc:HGNC:2277]	3105	-0.000619312	0.394362	No
71	PARK7	Parkinsonism associated deglycase [Source:HGNC Symbol;Acc:HGNC:16369]	3232	-0.0270708	0.371832	No
72	UBA1	ubiquitin like modifier activating enzyme 1 [Source:HGNC Symbol;Acc:HGNC:12469]	3689	-0.140253	0.291285	No
73	PPID	peptidylprolyl isomerase D [Source:HGNC Symbol;Acc:HGNC:9257]	3764	-0.158418	0.281398	No
74	NDUFB9	NADH:ubiquinone oxidoreductase subunit B9 [Source:HGNC Symbol;Acc:HGNC:7704]	4233	-0.286424	0.202076	No
75	COX4I2	cytochrome c oxidase subunit 4I2 [Source:HGNC Symbol;Acc:HGNC:16232]	4884	-0.542413	0.0953004	No
76	SNCA	synuclein alpha [Source:HGNC Symbol;Acc:HGNC:11138]	5243	-0.866792	0.0498254	No

## Sheet: Table 9
Comparison (group1/group2)		baseMean	log2FoldChange	lfcSE	stat	pvalue	padj
MI / SHAM	Cdkn1a	358.929	2.29583	0.180347	12.73	4.03e-37	6.61e-33
MI / SHAM	Tgfbr2	426.927	-1.37232	0.115923	-11.8382	2.48e-32	2.03e-28
MI / SHAM	Zfp36l1	686.633	-1.189	0.107197	-11.0917	1.38e-28	7.54e-25
MI / SHAM	Notch2	721.904	-1.17506	0.107221	-10.9592	6e-28	2.46e-24
MI / SHAM	Nptx2	660.057	1.45816	0.135497	10.7615	5.23e-27	1.72e-23
MI / SHAM	Lamp5	1067.82	0.885285	0.0833107	10.6263	2.25e-26	6.15e-23
MI / SHAM	Mfsd2a	530.343	1.44549	0.137208	10.535	5.96e-26	1.4e-22
MI / SHAM	Slc38a3	1184.24	-0.963491	0.0922259	-10.4471	1.51e-25	3.1e-22
MI / SHAM	Tsc22d3	1697.13	1.65513	0.160429	10.3169	5.91e-25	1.08e-21
MI / SHAM	Kdr	336.361	-1.57857	0.153266	-10.2996	7.08e-25	1.16e-21
MI / SHAM	Fgfrl1	297.186	-1.31239	0.128063	-10.248	1.21e-24	1.8e-21
MI / SHAM	Dusp14	693.282	0.986137	0.098319	10.03	1.13e-23	1.54e-20
MI / SHAM	Zfp36l2	558.862	-0.875391	0.0878089	-9.96928	2.08e-23	2.62e-20
MI / SHAM	Abca1	948.898	-1.03899	0.104589	-9.93402	2.96e-23	3.47e-20
MI / SHAM	Mpeg1	510.159	-0.950612	0.0977418	-9.72574	2.34e-22	2.56e-19
MI / SHAM	Mcam	402.832	-1.07949	0.114105	-9.46045	3.07e-21	3.15e-18
MI / SHAM	Smim43	187.885	1.48076	0.160079	9.25015	2.24e-20	2.17e-17
MI / SHAM	Cplx3	278.97	1.74733	0.18938	9.2266	2.79e-20	2.55e-17
MI / SHAM	Arl4d	441.046	1.75581	0.193104	9.09253	9.68e-20	8.24e-17
MI / SHAM	Slc7a11	798.357	-1.58401	0.174287	-9.08851	1e-19	8.24e-17
MI / SHAM	Mybpc1	78.3014	2.06492	0.228757	9.02668	1.77e-19	1.35e-16
MI / SHAM	Vip	408.394	1.04792	0.116124	9.02416	1.81e-19	1.35e-16
MI / SHAM	Fam135b	1859.88	-1.00424	0.112435	-8.93178	4.19e-19	2.99e-16
MI / SHAM	Gli3	160.264	-1.44568	0.162352	-8.90461	5.36e-19	3.52e-16
MI / SHAM	Trim56	272.578	-1.24999	0.140324	-8.90794	5.2e-19	3.52e-16
MI / SHAM	Tmem47	3080.32	-0.711108	0.0799749	-8.89163	6.02e-19	3.8e-16
MI / SHAM	Adgrf5	870.606	-0.946072	0.106834	-8.85553	8.33e-19	5.07e-16
MI / SHAM	Itga1	259.381	-1.1034	0.124684	-8.84957	8.79e-19	5.15e-16
MI / SHAM	Arrdc2	195.817	1.87173	0.211719	8.84066	9.52e-19	5.39e-16
MI / SHAM	Olfml3	441.605	-0.896698	0.103207	-8.68836	3.68e-18	2.01e-15
MI / SHAM	Slc7a2	640.816	-0.895604	0.103537	-8.65005	5.15e-18	2.73e-15
MI / SHAM	Olfm2	1213.96	1.03761	0.12034	8.62232	6.56e-18	3.37e-15
MI / SHAM	Pglyrp1	177.951	1.66928	0.194954	8.56239	1.11e-17	5.5e-15
MI / SHAM	Vsnl1	12915.4	0.705966	0.0828487	8.52115	1.58e-17	7.63e-15
MI / SHAM	Cgnl1	548.182	-2.13852	0.253157	-8.4474	2.98e-17	1.4e-14
MI / SHAM	Ptprb	974.532	-1.18951	0.141095	-8.43056	3.44e-17	1.57e-14
MI / SHAM	Itpkb	949.265	-0.976081	0.11588	-8.42318	3.66e-17	1.63e-14
MI / SHAM	Sox9	604.033	-0.986788	0.117397	-8.40553	4.26e-17	1.84e-14
MI / SHAM	2810459M11Rik	244.839	-1.17605	0.141117	-8.33388	7.82e-17	3.29e-14
MI / SHAM	Mtss2	4464.66	-0.552132	0.0665473	-8.29683	1.07e-16	4.39e-14
MI / SHAM	Gm6158	40.5512	8.90385	1.07512	8.28172	1.21e-16	4.86e-14
MI / SHAM	Per2	844.295	0.721464	0.0872314	8.27069	1.33e-16	5.21e-14
MI / SHAM	Huwe1	8541.99	-0.483185	0.0586489	-8.23861	1.74e-16	6.61e-14
MI / SHAM	Tns1	1213.46	-0.957755	0.11628	-8.23661	1.77e-16	6.61e-14
MI / SHAM	Mt2	2425.16	1.22058	0.148422	8.22373	1.97e-16	7.04e-14
MI / SHAM	Notch3	269.82	-1.02255	0.124302	-8.22636	1.93e-16	7.04e-14
MI / SHAM	Flt1	1443.91	-0.792625	0.0964629	-8.21688	2.09e-16	7.3e-14
MI / SHAM	Slc2a1	2361.27	0.971613	0.118605	8.192	2.57e-16	8.79e-14
MI / SHAM	Tlr3	303.75	-1.09149	0.133387	-8.18288	2.77e-16	9.29e-14
MI / SHAM	Pcdhgc4	3971.16	1.64062	0.200719	8.17373	2.99e-16	9.82e-14
MI / SHAM	Gpt2	1460.88	0.719396	0.088194	8.15698	3.44e-16	1.11e-13
MI / SHAM	Rheb	2080.69	0.652373	0.0802644	8.1278	4.37e-16	1.35e-13
MI / SHAM	Tead1	756.189	-0.983898	0.121048	-8.12816	4.36e-16	1.35e-13
MI / SHAM	Sgk1	2548.47	1.47607	0.181813	8.11864	4.71e-16	1.43e-13
MI / SHAM	Ptpn13	347.934	-0.976809	0.12103	-8.07077	6.99e-16	2.09e-13
MI / SHAM	Itih5	843.51	-0.830676	0.103014	-8.06372	7.4e-16	2.17e-13
MI / SHAM	Itgb8	1549.62	-0.805354	0.100633	-8.00288	1.22e-15	3.5e-13
MI / SHAM	Nlk	1437.17	0.851594	0.106498	7.99636	1.28e-15	3.63e-13
MI / SHAM	Pdgfrb	526.66	-0.805288	0.101006	-7.97267	1.55e-15	4.32e-13
MI / SHAM	Plin4	644.474	3.44177	0.432146	7.96435	1.66e-15	4.55e-13
MI / SHAM	Nfkbia	489.631	1.04192	0.130981	7.95474	1.8e-15	4.83e-13
MI / SHAM	Padi2	712.951	-0.746808	0.0941992	-7.92797	2.23e-15	5.9e-13
MI / SHAM	Cd180	51.4245	-2.17241	0.275287	-7.89144	2.99e-15	7.79e-13
MI / SHAM	Vgf	3492.48	0.541311	0.06862	7.88853	3.06e-15	7.85e-13
MI / SHAM	Plekho2	279.799	-1.01213	0.128492	-7.87698	3.35e-15	8.47e-13
MI / SHAM	Bmp6	223.467	-2.11275	0.26842	-7.87108	3.52e-15	8.74e-13
MI / SHAM	Zfp46	849.639	-0.731608	0.0929701	-7.86928	3.57e-15	8.74e-13
MI / SHAM	Prex2	1977.58	-1.05015	0.133658	-7.85697	3.94e-15	9.5e-13
MI / SHAM	Lgi4	704.884	-0.759585	0.0970386	-7.82765	4.97e-15	1.18e-12
MI / SHAM	Ecm2	219.515	-1.12207	0.143709	-7.80792	5.81e-15	1.34e-12
MI / SHAM	Fosb	338.703	1.51306	0.193769	7.80855	5.78e-15	1.34e-12
MI / SHAM	Srebf1	970.894	-0.749724	0.096774	-7.74716	9.4e-15	2.11e-12
MI / SHAM	Zfp106	6008.66	-0.71475	0.0922463	-7.74828	9.31e-15	2.11e-12
MI / SHAM	Nwd1	2051.23	-0.829013	0.107295	-7.72648	1.11e-14	2.45e-12
MI / SHAM	Cfh	593.318	-1.46247	0.18958	-7.71426	1.22e-14	2.66e-12
MI / SHAM	Pura	915.253	-0.764994	0.09952	-7.68683	1.51e-14	3.26e-12
MI / SHAM	Utrn	1229.1	-0.697883	0.0908737	-7.6797	1.59e-14	3.4e-12
MI / SHAM	Cald1	960.464	-0.943622	0.12295	-7.67484	1.66e-14	3.49e-12
MI / SHAM	Il6st	1699.69	-0.849005	0.111017	-7.64751	2.05e-14	4.23e-12
MI / SHAM	Nacc2	2070.64	-0.62416	0.081625	-7.64668	2.06e-14	4.23e-12
MI / SHAM	Lratd2	549.126	-1.27339	0.166845	-7.63215	2.31e-14	4.68e-12
MI / SHAM	Bmpr1b	430.795	-0.743505	0.0979028	-7.59432	3.09e-14	6.2e-12
MI / SHAM	Tril	977.213	-0.720939	0.0954451	-7.55344	4.24e-14	8.39e-12
MI / SHAM	Tnfsf10	63.2438	-2.0155	0.267277	-7.54086	4.67e-14	9.13e-12
MI / SHAM	Slc4a4	3761.83	-1.09625	0.145663	-7.52594	5.23e-14	1.01e-11
MI / SHAM	Ciart	238.062	1.37214	0.183613	7.47303	7.84e-14	1.48e-11
MI / SHAM	Tprkb	1528.59	-0.525267	0.070287	-7.47318	7.83e-14	1.48e-11
MI / SHAM	Nid1	167.013	-1.27698	0.171167	-7.46041	8.63e-14	1.61e-11
MI / SHAM	Sash1	2042.12	-1.05797	0.142576	-7.42038	1.17e-13	2.15e-11
MI / SHAM	Sft2d2	653.813	-0.964765	0.130639	-7.38499	1.52e-13	2.78e-11
MI / SHAM	Pou2f1	539.788	-1.27208	0.173096	-7.34898	2e-13	3.6e-11
MI / SHAM	Fmnl1	2823.93	0.696195	0.0947915	7.34448	2.07e-13	3.69e-11
MI / SHAM	Ttc28	391.853	-0.947885	0.129093	-7.34266	2.09e-13	3.7e-11
MI / SHAM	Gpam	719.046	-1.25624	0.171505	-7.32479	2.39e-13	4.18e-11
MI / SHAM	Vps50	1580.86	0.492982	0.067383	7.31612	2.55e-13	4.41e-11
MI / SHAM	Vcam1	560.401	-1.01138	0.13853	-7.30078	2.86e-13	4.89e-11
MI / SHAM	Polr2c	999.689	0.596984	0.0818111	7.29711	2.94e-13	4.98e-11
MI / SHAM	Atp1a2	19673.8	-0.478653	0.0658765	-7.26591	3.71e-13	6.21e-11
MI / SHAM	Igip	1115.41	0.781036	0.107811	7.24448	4.34e-13	7.2e-11
MI / SHAM	Epha10	1045.97	0.728359	0.100863	7.2213	5.15e-13	8.46e-11
MI / SHAM	Srsf3	2944.29	0.468042	0.0648372	7.21872	5.25e-13	8.53e-11
MI / SHAM	Rxfp1	606.995	0.994865	0.137992	7.20958	5.61e-13	9.04e-11
MI / SHAM	Plxnb1	2100.57	-0.800342	0.111465	-7.1802	6.96e-13	1.11e-10
MI / SHAM	Cyyr1	162.927	-1.30037	0.181539	-7.16305	7.89e-13	1.25e-10
MI / SHAM	Coq10b	378.679	0.879365	0.122813	7.16017	8.06e-13	1.26e-10
MI / SHAM	Soga1	645.21	-1.23638	0.172825	-7.15398	8.43e-13	1.31e-10
MI / SHAM	Notch1	728.532	-1.21231	0.169658	-7.14562	8.96e-13	1.38e-10
MI / SHAM	Dock1	694.93	-0.871403	0.121973	-7.14425	9.05e-13	1.38e-10
MI / SHAM	Tor1aip1	853.411	-0.603079	0.0845716	-7.13098	9.97e-13	1.5e-10
MI / SHAM	Ccdc190	273.945	-0.919268	0.128984	-7.127	1.03e-12	1.53e-10
MI / SHAM	Sox6	423.248	-1.3316	0.186981	-7.12157	1.07e-12	1.58e-10
MI / SHAM	Clmn	3421.25	-0.806415	0.113299	-7.1176	1.1e-12	1.61e-10
MI / SHAM	Htra1	3662.16	0.746227	0.104854	7.11682	1.1e-12	1.61e-10
MI / SHAM	Sema3b	127.34	-2.94886	0.414452	-7.11508	1.12e-12	1.61e-10
MI / SHAM	Spata13	456.397	-0.972939	0.137591	-7.07125	1.54e-12	2.19e-10
MI / SHAM	Olfml2a	85.2234	-2.34651	0.331962	-7.0686	1.56e-12	2.21e-10
MI / SHAM	Stt3a	924.589	-0.985232	0.139398	-7.06777	1.57e-12	2.21e-10
MI / SHAM	Pnpla7	447.579	0.740687	0.104945	7.05784	1.69e-12	2.35e-10
MI / SHAM	Irag1	63.9199	-1.89049	0.268574	-7.03901	1.94e-12	2.67e-10
MI / SHAM	Slco1a4	824.515	-0.758074	0.107836	-7.0299	2.07e-12	2.83e-10
MI / SHAM	Cx3cr1	891.676	-0.767351	0.109368	-7.0162	2.28e-12	3.09e-10
MI / SHAM	Aif1l	200.487	-1.13595	0.162103	-7.00757	2.42e-12	3.25e-10
MI / SHAM	Sall1	407.768	-0.727013	0.103756	-7.00697	2.44e-12	3.25e-10
MI / SHAM	Glis3	393.491	-1.09226	0.156363	-6.9854	2.84e-12	3.72e-10
MI / SHAM	Gprc5c	84.2957	-1.65627	0.237121	-6.98494	2.85e-12	3.72e-10
MI / SHAM	Lyz2	163.596	-1.9028	0.27243	-6.98455	2.86e-12	3.72e-10
MI / SHAM	Klf7	1033.57	-0.702298	0.100685	-6.97521	3.05e-12	3.95e-10
MI / SHAM	Myo10	1017	-1.154	0.165576	-6.96963	3.18e-12	4.08e-10
MI / SHAM	Bicc1	162.306	-1.35942	0.195976	-6.93668	4.01e-12	5.11e-10
MI / SHAM	Dnajb5	3157.99	0.696335	0.100597	6.92202	4.45e-12	5.62e-10
MI / SHAM	Kcnip4	1491.49	0.579316	0.0837601	6.91637	4.63e-12	5.81e-10
MI / SHAM	Dmd	1673.17	-0.562721	0.0814826	-6.90602	4.98e-12	6.2e-10
MI / SHAM	Plekhf1	114.707	1.53842	0.222941	6.90056	5.18e-12	6.4e-10
MI / SHAM	Kirrel2	245.303	1.27744	0.186263	6.85824	6.97e-12	8.54e-10
MI / SHAM	Nr3c1	1797.56	-0.654549	0.0954971	-6.85413	7.17e-12	8.73e-10
MI / SHAM	Sult1a1	269.246	1.27196	0.185771	6.84694	7.54e-12	9.11e-10
MI / SHAM	Prelp	790.541	-1.53837	0.224875	-6.84099	7.86e-12	9.43e-10
MI / SHAM	Fbxo30	160.709	-1.23362	0.180693	-6.82714	8.66e-12	1.03e-09
MI / SHAM	Tgfbr1	572.285	-0.662368	0.0972216	-6.81297	9.56e-12	1.13e-09
MI / SHAM	Amotl2	364.195	-0.962428	0.141385	-6.80715	9.96e-12	1.17e-09
MI / SHAM	Angptl2	111.968	-2.40915	0.356315	-6.7613	1.37e-11	1.59e-09
MI / SHAM	Dkkl1	52.6375	1.84047	0.272226	6.7608	1.37e-11	1.59e-09
MI / SHAM	Adamtsl1	197.861	-1.01576	0.150528	-6.74797	1.5e-11	1.71e-09
MI / SHAM	Ifrd1	757.2	0.760958	0.112755	6.74875	1.49e-11	1.71e-09
MI / SHAM	Ednrb	1048.38	-0.654708	0.0976095	-6.70742	1.98e-11	2.24e-09
MI / SHAM	Stmn1	6335.68	0.807623	0.12046	6.70447	2.02e-11	2.27e-09
MI / SHAM	Sema6d	1807.28	-0.825049	0.12326	-6.69355	2.18e-11	2.43e-09
MI / SHAM	Clec14a	97.7694	-1.34221	0.200976	-6.67846	2.41e-11	2.68e-09
MI / SHAM	Itpripl2	158.934	-1.00118	0.150011	-6.67407	2.49e-11	2.74e-09
MI / SHAM	Aox3	43.1173	-2.02637	0.3042	-6.66131	2.71e-11	2.97e-09
MI / SHAM	Slitrk2	734.456	-0.845066	0.12725	-6.641	3.12e-11	3.38e-09
MI / SHAM	Zfp521	232.526	-1.09006	0.164157	-6.64033	3.13e-11	3.38e-09
MI / SHAM	Dnah6	134.678	-2.02035	0.305044	-6.62315	3.52e-11	3.77e-09
MI / SHAM	Yap1	438.784	-0.89114	0.134661	-6.61766	3.65e-11	3.89e-09
MI / SHAM	Zbtb37	609.667	-0.753018	0.113954	-6.60811	3.89e-11	4.12e-09
MI / SHAM	Kcnk10	242.457	-1.03355	0.156436	-6.60685	3.93e-11	4.13e-09
MI / SHAM	Vangl2	285.414	-0.87606	0.132653	-6.60414	4e-11	4.18e-09
MI / SHAM	9930111J21Rik2	183.876	-0.982473	0.14889	-6.59864	4.15e-11	4.31e-09
MI / SHAM	Lepr	70.796	-2.21369	0.335949	-6.58935	4.42e-11	4.53e-09
MI / SHAM	Tubb3	5439.64	0.606536	0.0920473	6.5894	4.42e-11	4.53e-09
MI / SHAM	Arhgap29	416.002	-0.996281	0.151225	-6.58807	4.46e-11	4.55e-09
MI / SHAM	Tsc22d1	7614.67	0.535474	0.0813196	6.58482	4.55e-11	4.62e-09
MI / SHAM	Slc27a3	154.838	0.958996	0.145956	6.57043	5.02e-11	5.05e-09
MI / SHAM	Ptar1	233.285	-1.13373	0.172693	-6.56504	5.2e-11	5.21e-09
MI / SHAM	Dab2	272.7	-1.56898	0.239371	-6.55456	5.58e-11	5.53e-09
MI / SHAM	Gm49342	91.1169	-1.19679	0.182593	-6.55439	5.59e-11	5.53e-09
MI / SHAM	Plpp3	5569.29	-0.596187	0.0909946	-6.5519	5.68e-11	5.59e-09
MI / SHAM	Serping1	120.914	-1.7158	0.262238	-6.54289	6.03e-11	5.9e-09
MI / SHAM	Aff4	5623.87	-0.859725	0.13157	-6.53438	6.39e-11	6.17e-09
MI / SHAM	Wnt9a	146.702	-1.17469	0.179771	-6.53435	6.39e-11	6.17e-09
MI / SHAM	Hif3a	225.129	1.50237	0.230077	6.52986	6.58e-11	6.32e-09
MI / SHAM	Efhd2	3412.29	0.521044	0.0799231	6.51932	7.06e-11	6.7e-09
MI / SHAM	Gbp2	77.1278	-1.32901	0.203836	-6.51998	7.03e-11	6.7e-09
MI / SHAM	Podxl	790.56	-0.913426	0.140319	-6.50964	7.53e-11	7.11e-09
MI / SHAM	Ston2	688.524	-1.29472	0.199221	-6.49888	8.09e-11	7.59e-09
MI / SHAM	Septin10	125.013	-1.52596	0.235868	-6.46954	9.83e-11	9.17e-09
MI / SHAM	Fat4	786.135	-0.843011	0.130395	-6.46505	1.01e-10	9.4e-09
MI / SHAM	Adgrg1	1279.47	-0.533039	0.0825085	-6.46042	1.04e-10	9.63e-09
MI / SHAM	Lrrc8a	913.027	0.60324	0.0934365	6.45614	1.07e-10	9.84e-09
MI / SHAM	Pgm5	103.145	-1.2381	0.191788	-6.45554	1.08e-10	9.84e-09
MI / SHAM	Srcap	2564.96	-0.698287	0.108426	-6.44022	1.19e-10	1.08e-08
MI / SHAM	Kcnip3	2425.15	0.409226	0.0635642	6.438	1.21e-10	1.09e-08
MI / SHAM	Gm11627	59.7115	1.77971	0.276644	6.43322	1.25e-10	1.12e-08
MI / SHAM	Foxo1	958.279	-0.680247	0.105947	-6.42066	1.36e-10	1.2e-08
MI / SHAM	Tgfbr3	368.279	-1.08715	0.169306	-6.42121	1.35e-10	1.2e-08
MI / SHAM	A2m	114.549	-2.03332	0.316796	-6.41839	1.38e-10	1.22e-08
MI / SHAM	Dnajb1	969.955	0.443734	0.0692571	6.40705	1.48e-10	1.3e-08
MI / SHAM	Trps1	872.862	-0.747719	0.116693	-6.40755	1.48e-10	1.3e-08
MI / SHAM	Col3a1	53.0253	-2.29679	0.358773	-6.40178	1.54e-10	1.33e-08
MI / SHAM	Pde1c	248.554	-0.792388	0.12382	-6.39953	1.56e-10	1.35e-08
MI / SHAM	Slc29a4	772.417	-0.908909	0.14217	-6.39309	1.63e-10	1.4e-08
MI / SHAM	Smim3	282.815	1.03162	0.16146	6.3893	1.67e-10	1.43e-08
MI / SHAM	Cyp1b1	79.9236	-1.50753	0.236118	-6.38465	1.72e-10	1.46e-08
MI / SHAM	Arhgef12	5405.74	-0.778838	0.12236	-6.36515	1.95e-10	1.64e-08
MI / SHAM	Dync1h1	12274.3	0.418223	0.0657058	6.36508	1.95e-10	1.64e-08
MI / SHAM	Lamc3	132.425	-1.09467	0.171985	-6.36493	1.95e-10	1.64e-08
MI / SHAM	Cped1	88.2238	-1.7594	0.276509	-6.36291	1.98e-10	1.65e-08
MI / SHAM	Fam83d	51.3615	1.8555	0.292061	6.35311	2.11e-10	1.75e-08
MI / SHAM	Sox2	688.985	-0.657676	0.103628	-6.3465	2.2e-10	1.82e-08
MI / SHAM	Agl	838.455	-0.588095	0.0927875	-6.33808	2.33e-10	1.91e-08
MI / SHAM	Gas1	148.65	-0.941559	0.14891	-6.32301	2.57e-10	2.1e-08
MI / SHAM	Cltc	12151	0.488789	0.0774513	6.31093	2.77e-10	2.26e-08
MI / SHAM	Fndc3b	384.837	-0.796891	0.126456	-6.30174	2.94e-10	2.38e-08
MI / SHAM	Lum	67.9075	-2.03047	0.322545	-6.29515	3.07e-10	2.46e-08
MI / SHAM	Tmem178b	3260.51	-0.921636	0.146393	-6.29563	3.06e-10	2.46e-08
MI / SHAM	Itgam	470.285	-0.720256	0.114459	-6.29272	3.12e-10	2.49e-08
MI / SHAM	Itm2a	736.99	-0.568592	0.0905064	-6.28234	3.34e-10	2.65e-08
MI / SHAM	Gbp7	107.729	-1.15273	0.183536	-6.28069	3.37e-10	2.66e-08
MI / SHAM	Clstn3	6218.46	0.490691	0.0782908	6.26754	3.67e-10	2.88e-08
MI / SHAM	Mdfic	118.052	-2.68606	0.428829	-6.2637	3.76e-10	2.93e-08
MI / SHAM	Prkci	1292.22	-0.465016	0.0742347	-6.26413	3.75e-10	2.93e-08
MI / SHAM	Fgfr2	1044.52	-0.802951	0.128218	-6.26238	3.79e-10	2.94e-08
MI / SHAM	Mmp16	602.562	-0.846309	0.135376	-6.25155	4.06e-10	3.12e-08
MI / SHAM	Smchd1	1058.2	0.554336	0.0886699	6.25168	4.06e-10	3.12e-08
MI / SHAM	Specc1l	1172.51	-0.543731	0.0870614	-6.24537	4.23e-10	3.23e-08
MI / SHAM	Tnfrsf19	1147.14	-0.681837	0.109411	-6.23189	4.61e-10	3.5e-08
MI / SHAM	Mtss1	817.118	-0.709392	0.113865	-6.23014	4.66e-10	3.53e-08
MI / SHAM	Mrpl41	960.144	0.782645	0.12579	6.22186	4.91e-10	3.69e-08
MI / SHAM	Slc8a1	1121.73	-1.34097	0.215535	-6.22162	4.92e-10	3.69e-08
MI / SHAM	Gbp9	77.4831	-1.38195	0.222237	-6.21837	5.02e-10	3.75e-08
MI / SHAM	Grm3	879.428	-0.798293	0.12844	-6.21529	5.12e-10	3.81e-08
MI / SHAM	Zfp26	638.527	-0.687834	0.11081	-6.20731	5.39e-10	3.99e-08
MI / SHAM	Cp	381.78	-1.21254	0.195509	-6.20196	5.58e-10	4.11e-08
MI / SHAM	Hipk2	1614.27	-1.10566	0.178811	-6.18343	6.27e-10	4.6e-08
MI / SHAM	Nfat5	2692.84	-0.761484	0.123221	-6.17983	6.42e-10	4.68e-08
MI / SHAM	Mrpl18	717.057	0.545427	0.0882879	6.17782	6.5e-10	4.72e-08
MI / SHAM	Atp6v0d1	4015.57	0.434298	0.0703441	6.17391	6.66e-10	4.82e-08
MI / SHAM	Lgr4	601.221	-0.536471	0.0869481	-6.17002	6.83e-10	4.92e-08
MI / SHAM	Grin2b	15543.7	-0.977696	0.158491	-6.1688	6.88e-10	4.92e-08
MI / SHAM	Gucy1a2	263.829	-1.42795	0.231488	-6.16855	6.89e-10	4.92e-08
MI / SHAM	Vldlr	1846.58	-0.599045	0.0971708	-6.16487	7.05e-10	5.02e-08
MI / SHAM	Plpbp	1288.4	0.473361	0.076803	6.16331	7.12e-10	5.04e-08
MI / SHAM	Kctd16	260.963	-1.25936	0.204696	-6.15234	7.63e-10	5.38e-08
MI / SHAM	Zfp236	1040.27	-0.574427	0.0934086	-6.14961	7.77e-10	5.45e-08
MI / SHAM	Gpc6	111.747	-1.20188	0.195554	-6.146	7.95e-10	5.55e-08
MI / SHAM	Cdh5	331.405	-0.754241	0.123004	-6.13182	8.69e-10	5.99e-08
MI / SHAM	Ptgr2	1003.93	-0.575725	0.093874	-6.13296	8.63e-10	5.99e-08
MI / SHAM	Trim25	139.474	-0.975153	0.15902	-6.13228	8.66e-10	5.99e-08
MI / SHAM	Qk	6029	-0.473275	0.0773652	-6.11742	9.51e-10	6.54e-08
MI / SHAM	Rhoq	633.1	-0.656146	0.107308	-6.11463	9.68e-10	6.62e-08
MI / SHAM	Prkd3	422.385	-0.828214	0.135972	-6.09107	1.12e-09	7.61e-08
MI / SHAM	Sp4	601.598	-0.706019	0.115899	-6.09168	1.12e-09	7.61e-08
MI / SHAM	Smap1	1899.7	0.395994	0.0650345	6.08898	1.14e-09	7.68e-08
MI / SHAM	Klhdc10	2300.66	-0.580815	0.0955391	-6.07934	1.21e-09	8.12e-08
MI / SHAM	Crebrf	1084.47	-0.693677	0.11425	-6.07157	1.27e-09	8.45e-08
MI / SHAM	Pcsk1	839.558	0.950312	0.156507	6.07202	1.26e-09	8.45e-08
MI / SHAM	Tbc1d8b	379.479	-1.0098	0.16633	-6.07109	1.27e-09	8.45e-08
MI / SHAM	Cpne3	323.435	-0.743805	0.122664	-6.06374	1.33e-09	8.81e-08
MI / SHAM	Plpp6	1658.67	0.479671	0.0791935	6.05695	1.39e-09	9.15e-08
MI / SHAM	Adamts3	265.966	-1.00271	0.165707	-6.05111	1.44e-09	9.45e-08
MI / SHAM	Peli2	526.731	-0.900297	0.148863	-6.04784	1.47e-09	9.61e-08
MI / SHAM	H2-K1	553.553	-0.693521	0.115175	-6.02144	1.73e-09	1.13e-07
MI / SHAM	Parp14	75.8092	-1.53797	0.255513	-6.01912	1.75e-09	1.14e-07
MI / SHAM	Adamts1	404.58	-0.987981	0.164208	-6.01666	1.78e-09	1.15e-07
MI / SHAM	Tulp4	4443.07	-0.585869	0.0974475	-6.01216	1.83e-09	1.18e-07
MI / SHAM	Ets1	242.061	-1.00832	0.16784	-6.00761	1.88e-09	1.21e-07
MI / SHAM	Ddr2	286.173	-1.42432	0.237125	-6.00664	1.89e-09	1.21e-07
MI / SHAM	Cdon	326.783	-0.685979	0.114355	-5.99869	1.99e-09	1.26e-07
MI / SHAM	Iqgap1	615.002	-0.80623	0.134398	-5.99884	1.99e-09	1.26e-07
MI / SHAM	Smarcd2	437.109	0.583136	0.0972049	5.99904	1.98e-09	1.26e-07
MI / SHAM	Mitf	203.238	-1.15627	0.192835	-5.99617	2.02e-09	1.27e-07
MI / SHAM	Mme	174.976	-0.998581	0.166543	-5.99592	2.02e-09	1.27e-07
MI / SHAM	Smad5	675.004	-0.606511	0.101182	-5.99428	2.04e-09	1.28e-07
MI / SHAM	Klf2	247.503	1.3432	0.224336	5.98744	2.13e-09	1.33e-07
MI / SHAM	Pam	3586.28	0.505782	0.084504	5.98531	2.16e-09	1.34e-07
MI / SHAM	Tbc1d16	1121.24	-0.584839	0.0977648	-5.9821	2.2e-09	1.36e-07
MI / SHAM	Abcb1a	681.578	-0.520977	0.0871119	-5.98055	2.22e-09	1.37e-07
MI / SHAM	Sytl5	52.2599	-1.66351	0.278594	-5.97111	2.36e-09	1.44e-07
MI / SHAM	Bag1	815.255	0.638388	0.10694	5.96961	2.38e-09	1.45e-07
MI / SHAM	Syngr3	2982.43	0.488488	0.0819066	5.96396	2.46e-09	1.5e-07
MI / SHAM	Mmrn2	105.774	-1.19712	0.200749	-5.96327	2.47e-09	1.5e-07
MI / SHAM	Rassf9	64.0449	-1.36851	0.229562	-5.96141	2.5e-09	1.51e-07
MI / SHAM	Lcor	277.375	-0.803321	0.134775	-5.96048	2.52e-09	1.51e-07
MI / SHAM	Tanc2	3583.22	-0.921829	0.154704	-5.95867	2.54e-09	1.52e-07
MI / SHAM	Bmerb1	5186.95	0.423309	0.0710782	5.95554	2.59e-09	1.55e-07
MI / SHAM	Cfap70	50.3567	-2.06127	0.346512	-5.94863	2.7e-09	1.61e-07
MI / SHAM	Zbtb4	3405.67	-0.586437	0.0986268	-5.94602	2.75e-09	1.63e-07
MI / SHAM	Axl	946.564	-0.676113	0.113758	-5.94343	2.79e-09	1.65e-07
MI / SHAM	Rab11fip1	124.378	-1.20908	0.203471	-5.9423	2.81e-09	1.65e-07
MI / SHAM	Plk2	4297.15	0.497827	0.0838461	5.93739	2.9e-09	1.7e-07
MI / SHAM	Stmn4	3579.22	0.611697	0.103149	5.9302	3.03e-09	1.77e-07
MI / SHAM	Klc1	12952.8	0.439895	0.0743737	5.91467	3.33e-09	1.94e-07
MI / SHAM	Phactr2	847.944	-1.05927	0.179181	-5.91173	3.39e-09	1.96e-07
MI / SHAM	Dpysl2	3138.47	0.809798	0.137015	5.91028	3.42e-09	1.97e-07
MI / SHAM	Lcp1	227.758	-0.771036	0.130479	-5.90927	3.44e-09	1.98e-07
MI / SHAM	Elovl7	394.343	-1.44449	0.244628	-5.90485	3.53e-09	2.03e-07
MI / SHAM	Cfap126	76.1239	-1.87682	0.318025	-5.90148	3.6e-09	2.06e-07
MI / SHAM	Dok6	373.381	-1.68128	0.285298	-5.89305	3.79e-09	2.16e-07
MI / SHAM	Ppa1	1446.54	0.422908	0.0718347	5.88724	3.93e-09	2.23e-07
MI / SHAM	Prdm16	515.448	-1.1216	0.190607	-5.88437	4e-09	2.26e-07
MI / SHAM	Gm49369	235.962	-1.6602	0.282552	-5.87575	4.21e-09	2.38e-07
MI / SHAM	Ier5	1080.22	0.645185	0.109875	5.87198	4.31e-09	2.42e-07
MI / SHAM	Shc3	500.148	-1.45545	0.248304	-5.86159	4.58e-09	2.57e-07
MI / SHAM	Map3k6	116.704	1.58488	0.270449	5.86017	4.62e-09	2.58e-07
MI / SHAM	Dnajc2	658.714	0.581781	0.0995224	5.84573	5.04e-09	2.81e-07
MI / SHAM	Prr14l	1522.31	-0.877969	0.150359	-5.83917	5.25e-09	2.91e-07
MI / SHAM	Fh1	1468.83	0.545834	0.0935141	5.83692	5.32e-09	2.94e-07
MI / SHAM	Hectd4	6150.41	-0.620849	0.106398	-5.83514	5.37e-09	2.96e-07
MI / SHAM	Xkr4	782.833	-1.14323	0.195971	-5.8337	5.42e-09	2.98e-07
MI / SHAM	Fads2	1774.71	-0.632089	0.108401	-5.83102	5.51e-09	3.02e-07
MI / SHAM	Pbxip1	1337.51	-0.655424	0.112586	-5.82152	5.83e-09	3.18e-07
MI / SHAM	Mylip	412.08	-0.636148	0.109292	-5.82061	5.86e-09	3.19e-07
MI / SHAM	Dag1	2314.58	-0.67473	0.115971	-5.81809	5.95e-09	3.23e-07
MI / SHAM	Hydin	84.5989	-1.41266	0.243166	-5.80946	6.27e-09	3.39e-07
MI / SHAM	Ahcyl2	4991.57	-0.671536	0.115614	-5.80845	6.31e-09	3.39e-07
MI / SHAM	Pik3ap1	41.4628	-1.69878	0.292494	-5.80791	6.33e-09	3.39e-07
MI / SHAM	Golim4	634.233	-0.556461	0.0958851	-5.80342	6.5e-09	3.48e-07
MI / SHAM	Dennd4c	394.354	-0.626688	0.108025	-5.80133	6.58e-09	3.51e-07
MI / SHAM	Plcb3	397.018	-0.565648	0.0976145	-5.79472	6.84e-09	3.64e-07
MI / SHAM	Eif4g2	12784	-0.514682	0.0888303	-5.79399	6.87e-09	3.64e-07
MI / SHAM	Vopp1	1660.99	0.384831	0.0664917	5.78766	7.14e-09	3.77e-07
MI / SHAM	Bhlhe40	2319.49	0.48862	0.0844832	5.78364	7.31e-09	3.85e-07
MI / SHAM	Sh3d19	543.143	-1.06913	0.185137	-5.77477	7.71e-09	4.04e-07
MI / SHAM	F5	620.989	-5.58371	0.967664	-5.7703	7.91e-09	4.14e-07
MI / SHAM	Nynrin	233.025	-0.971714	0.168634	-5.76227	8.3e-09	4.33e-07
MI / SHAM	Gulp1	96.0748	-1.33233	0.23136	-5.75868	8.48e-09	4.41e-07
MI / SHAM	Ano6	568.48	-0.700037	0.12159	-5.75737	8.54e-09	4.41e-07
MI / SHAM	Lrp4	802.668	-0.683242	0.118664	-5.7578	8.52e-09	4.41e-07
MI / SHAM	Zbtb38	1254.65	-0.595373	0.103426	-5.75653	8.59e-09	4.42e-07
MI / SHAM	Pcdhb2	74.3319	-1.33858	0.232611	-5.75458	8.69e-09	4.46e-07
MI / SHAM	Apc	6983.14	-0.678039	0.117856	-5.7531	8.76e-09	4.48e-07
MI / SHAM	Adgre1	78.6009	-1.29868	0.22584	-5.75044	8.9e-09	4.54e-07
MI / SHAM	Wasf2	510.138	-0.594438	0.103402	-5.7488	8.99e-09	4.57e-07
MI / SHAM	Apln	360.161	-0.731279	0.127318	-5.74371	9.26e-09	4.69e-07
MI / SHAM	Wfikkn2	47.5715	-2.81234	0.489899	-5.74065	9.43e-09	4.77e-07
MI / SHAM	Myo16	462.566	-0.632886	0.110261	-5.73991	9.47e-09	4.77e-07
MI / SHAM	Abhd2	2555.76	-0.859071	0.149687	-5.7391	9.52e-09	4.78e-07
MI / SHAM	Zfp608	915.946	-0.747765	0.130372	-5.73562	9.72e-09	4.86e-07
MI / SHAM	Zeb2	6477.61	-0.990091	0.172702	-5.73293	9.87e-09	4.93e-07
MI / SHAM	Atp6v1h	3064.14	0.459047	0.0802424	5.72075	1.06e-08	5.27e-07
MI / SHAM	Psmc2	2079.64	0.472546	0.082606	5.72048	1.06e-08	5.27e-07
MI / SHAM	Homer1	3133.63	0.543409	0.0950141	5.71924	1.07e-08	5.29e-07
MI / SHAM	Vwa5b1	139.444	-2.09291	0.366095	-5.71685	1.09e-08	5.35e-07
MI / SHAM	Mecp2	3202.64	-0.662397	0.11593	-5.71377	1.11e-08	5.42e-07
MI / SHAM	Vstm4	80.9808	-1.43655	0.251419	-5.7138	1.1e-08	5.42e-07
MI / SHAM	Ddr1	1621.59	-0.538597	0.0943497	-5.70852	1.14e-08	5.57e-07
MI / SHAM	Cnrip1	1753.43	0.433019	0.0759018	5.70499	1.16e-08	5.67e-07
MI / SHAM	Ets2	1626.72	0.423561	0.0742966	5.70095	1.19e-08	5.79e-07
MI / SHAM	Ckmt1	3896.64	0.409322	0.071871	5.69523	1.23e-08	5.97e-07
MI / SHAM	Slc20a2	1062.13	-0.557833	0.0979703	-5.6939	1.24e-08	6e-07
MI / SHAM	Fxyd7	715.008	0.805031	0.141539	5.68769	1.29e-08	6.2e-07
MI / SHAM	Cd74	91.3133	-2.33877	0.411361	-5.68545	1.3e-08	6.26e-07
MI / SHAM	Tnc	88.8055	-1.16646	0.205176	-5.68518	1.31e-08	6.26e-07
MI / SHAM	Kcnb2	605.602	-0.778621	0.137056	-5.68104	1.34e-08	6.39e-07
MI / SHAM	Snu13	2204.43	0.454556	0.0800563	5.67796	1.36e-08	6.49e-07
MI / SHAM	Slc13a4	329.512	-3.10853	0.548188	-5.67056	1.42e-08	6.76e-07
MI / SHAM	Hprt	2457.27	0.507009	0.0894286	5.66943	1.43e-08	6.78e-07
MI / SHAM	Dock8	100.121	-0.980369	0.172976	-5.66765	1.45e-08	6.83e-07
MI / SHAM	Gprin3	278.591	-1.02559	0.180985	-5.66671	1.46e-08	6.85e-07
MI / SHAM	Shroom4	171.818	-1.10508	0.195028	-5.66626	1.46e-08	6.85e-07
MI / SHAM	Ina	4660.96	0.421332	0.0743891	5.66389	1.48e-08	6.92e-07
MI / SHAM	Gls2	321.822	0.602572	0.106397	5.66341	1.48e-08	6.92e-07
MI / SHAM	Psma1	1600.32	0.494844	0.0874634	5.65772	1.53e-08	7.14e-07
MI / SHAM	Cacna1c	2758.3	-0.628507	0.111253	-5.64936	1.61e-08	7.46e-07
MI / SHAM	Ptprz1	5404.08	-0.483755	0.0856334	-5.64913	1.61e-08	7.46e-07
MI / SHAM	Pcp4	2347.87	0.66396	0.11759	5.64641	1.64e-08	7.56e-07
MI / SHAM	Psmd6	1278.05	0.453207	0.0802843	5.64502	1.65e-08	7.6e-07
MI / SHAM	Wwtr1	383.615	-0.618592	0.10959	-5.64459	1.66e-08	7.6e-07
MI / SHAM	Gldc	897.777	-0.701146	0.124267	-5.64224	1.68e-08	7.66e-07
MI / SHAM	Pdgfra	1312.47	-0.458185	0.081202	-5.64253	1.68e-08	7.66e-07
MI / SHAM	Tek	304.047	-0.841644	0.149303	-5.63716	1.73e-08	7.86e-07
MI / SHAM	Sdc4	1429.03	0.707307	0.125681	5.6278	1.83e-08	8.26e-07
MI / SHAM	Slit3	1084.32	-0.911219	0.161912	-5.62786	1.82e-08	8.26e-07
MI / SHAM	Nhlrc2	176.815	-0.823803	0.146431	-5.62588	1.85e-08	8.33e-07
MI / SHAM	Inhba	306.282	1.15329	0.205162	5.62137	1.89e-08	8.52e-07
MI / SHAM	Zfp948	298.731	0.617269	0.109834	5.62	1.91e-08	8.57e-07
MI / SHAM	Slc25a33	578.495	0.646016	0.115009	5.61711	1.94e-08	8.69e-07
MI / SHAM	Stox2	2896.16	-0.586309	0.10445	-5.6133	1.99e-08	8.86e-07
MI / SHAM	Fam118b	292.323	0.63856	0.113773	5.61257	1.99e-08	8.87e-07
MI / SHAM	Akt2	1700.31	-0.631347	0.112547	-5.60964	2.03e-08	9e-07
MI / SHAM	Cckbr	313.562	1.18265	0.210899	5.60768	2.05e-08	9.08e-07
MI / SHAM	Antxr1	353.693	-0.976379	0.174305	-5.60157	2.12e-08	9.35e-07
MI / SHAM	Add2	7591.51	-0.844002	0.150715	-5.59997	2.14e-08	9.41e-07
MI / SHAM	Hdc	89.5346	-1.04923	0.187592	-5.59317	2.23e-08	9.76e-07
MI / SHAM	Sp1	567.996	-0.540479	0.096697	-5.58941	2.28e-08	9.95e-07
MI / SHAM	Amot	590.44	-0.702387	0.1257	-5.58779	2.3e-08	1e-06
MI / SHAM	Tcf12	1050.37	-0.695459	0.124466	-5.58755	2.3e-08	1e-06
MI / SHAM	Ank1	1115.69	-0.590411	0.105735	-5.58387	2.35e-08	1.02e-06
MI / SHAM	Camk2n1	17643.4	0.54394	0.0974068	5.58421	2.35e-08	1.02e-06
MI / SHAM	Zbtb41	604.618	-0.675846	0.121104	-5.58073	2.4e-08	1.03e-06
MI / SHAM	Camk1g	553.686	0.578913	0.103783	5.57814	2.43e-08	1.05e-06
MI / SHAM	Atxn1l	977.943	-0.983606	0.176537	-5.57167	2.52e-08	1.08e-06
MI / SHAM	Dync2h1	987.387	-0.630115	0.113156	-5.56858	2.57e-08	1.1e-06
MI / SHAM	Ttc21a	67.1963	-1.84534	0.331527	-5.56618	2.6e-08	1.11e-06
MI / SHAM	Dnal1	2456.55	-0.388203	0.0697637	-5.56454	2.63e-08	1.12e-06
MI / SHAM	Cpt1a	672.788	-0.65483	0.117747	-5.56135	2.68e-08	1.14e-06
MI / SHAM	Cct8	3779.35	0.439678	0.0791123	5.55764	2.73e-08	1.16e-06
MI / SHAM	Fcrls	415.504	-0.715837	0.128841	-5.55596	2.76e-08	1.17e-06
MI / SHAM	Ccdc170	40.5613	-1.84552	0.332313	-5.55357	2.8e-08	1.18e-06
MI / SHAM	Amotl1	548.785	-1.01634	0.183076	-5.55149	2.83e-08	1.19e-06
MI / SHAM	Fmn1	435.375	-0.992461	0.178769	-5.55163	2.83e-08	1.19e-06
MI / SHAM	Gm10123	6791.75	0.531106	0.0956746	5.55117	2.84e-08	1.19e-06
MI / SHAM	Epha6	1389.37	-1.09166	0.196707	-5.54966	2.86e-08	1.19e-06
MI / SHAM	Wls	651.055	-0.71559	0.128944	-5.54963	2.86e-08	1.19e-06
MI / SHAM	Kcna4	688.357	-0.771638	0.139115	-5.54676	2.91e-08	1.21e-06
MI / SHAM	Abl2	1981.74	-0.725163	0.130762	-5.54565	2.93e-08	1.21e-06
MI / SHAM	Cdh9	698.304	-0.618519	0.111526	-5.54597	2.92e-08	1.21e-06
MI / SHAM	Taf12	360.364	0.593989	0.107163	5.54286	2.98e-08	1.22e-06
MI / SHAM	Mt1	3567.54	0.83542	0.150742	5.54205	2.99e-08	1.23e-06
MI / SHAM	Spata18	33.192	-2.73303	0.493198	-5.54145	3e-08	1.23e-06
MI / SHAM	Col4a4	62.4867	-2.55444	0.461737	-5.53224	3.16e-08	1.29e-06
MI / SHAM	Chga	2972.15	0.567515	0.102622	5.53016	3.2e-08	1.3e-06
MI / SHAM	Mlx	505.946	0.554896	0.100328	5.53083	3.19e-08	1.3e-06
MI / SHAM	Sptlc2	668.961	-0.49546	0.089588	-5.53042	3.19e-08	1.3e-06
MI / SHAM	Shroom3	102.83	-1.23889	0.22422	-5.52533	3.29e-08	1.33e-06
MI / SHAM	Smo	399.818	-0.578576	0.104744	-5.52374	3.32e-08	1.34e-06
MI / SHAM	Dbp	1195.47	0.683882	0.123841	5.52224	3.35e-08	1.35e-06
MI / SHAM	Tpr	3088.79	0.664029	0.12052	5.50969	3.59e-08	1.44e-06
MI / SHAM	Cspg4b	98.0969	-2.22492	0.403863	-5.50909	3.61e-08	1.44e-06
MI / SHAM	Dusp5	449.553	1.11107	0.202042	5.49923	3.81e-08	1.52e-06
MI / SHAM	Slc16a2	1192.82	-0.752015	0.136863	-5.49467	3.91e-08	1.56e-06
MI / SHAM	Ythdc1	1832.91	0.418548	0.0761885	5.49359	3.94e-08	1.56e-06
MI / SHAM	Thbs2	111.443	-1.13931	0.207453	-5.49189	3.98e-08	1.57e-06
MI / SHAM	Cycs	2377.3	0.448918	0.0818316	5.48587	4.11e-08	1.62e-06
MI / SHAM	Med7	356.603	0.58684	0.107062	5.48133	4.22e-08	1.66e-06
MI / SHAM	Ctsc	283.069	-1.17585	0.214584	-5.47965	4.26e-08	1.67e-06
MI / SHAM	Sfxn3	1893.67	0.401009	0.0732368	5.47551	4.36e-08	1.71e-06
MI / SHAM	Slc8b1	112.755	-1.25999	0.230116	-5.47547	4.36e-08	1.71e-06
MI / SHAM	Dicer1	1378.53	-0.613855	0.11215	-5.47353	4.41e-08	1.71e-06
MI / SHAM	Myo6	2631.86	-0.607914	0.111048	-5.47435	4.39e-08	1.71e-06
MI / SHAM	Qser1	468.214	-0.575446	0.105128	-5.47377	4.41e-08	1.71e-06
MI / SHAM	Tor4a	68.988	-1.12497	0.205515	-5.47391	4.4e-08	1.71e-06
MI / SHAM	Elp1	1273.07	0.620984	0.113467	5.47281	4.43e-08	1.71e-06
MI / SHAM	Ramp2	477.726	0.713538	0.130417	5.47121	4.47e-08	1.72e-06
MI / SHAM	Micall1	1425.53	-0.675621	0.123506	-5.47037	4.49e-08	1.73e-06
MI / SHAM	Schip1	4548.92	0.574102	0.104991	5.4681	4.55e-08	1.74e-06
MI / SHAM	1110008P14Rik	1361.27	0.72631	0.133082	5.45763	4.83e-08	1.84e-06
MI / SHAM	A2ml1	216.529	0.945517	0.173408	5.45257	4.96e-08	1.89e-06
MI / SHAM	Spns2	1788.96	0.561585	0.103027	5.45085	5.01e-08	1.91e-06
MI / SHAM	Dlk2	319.572	0.727565	0.133543	5.44817	5.09e-08	1.93e-06
MI / SHAM	Psmd12	1528.89	0.447238	0.0821019	5.44736	5.11e-08	1.93e-06
MI / SHAM	Npcd	27.9004	-2.1682	0.398068	-5.44682	5.13e-08	1.94e-06
MI / SHAM	Slc4a5	264.626	-5.75076	1.05773	-5.4369	5.42e-08	2.04e-06
MI / SHAM	Flnc	62.6698	-1.29709	0.23863	-5.43554	5.46e-08	2.05e-06
MI / SHAM	Rabgap1l	3974.79	-0.547008	0.100707	-5.43166	5.58e-08	2.09e-06
MI / SHAM	Tro	4243.74	-0.638987	0.117652	-5.43116	5.6e-08	2.09e-06
MI / SHAM	Mier1	843.569	-0.488496	0.0900065	-5.42735	5.72e-08	2.13e-06
MI / SHAM	Zkscan8	636.685	-0.575279	0.106004	-5.42694	5.73e-08	2.13e-06
MI / SHAM	Tppp3	866.194	0.712569	0.131313	5.42648	5.75e-08	2.14e-06
MI / SHAM	Acaca	1770.5	-0.579356	0.106778	-5.42579	5.77e-08	2.14e-06
MI / SHAM	Musk	22.4459	-2.74951	0.506904	-5.42413	5.82e-08	2.15e-06
MI / SHAM	Akap6	5219.39	-0.619712	0.114305	-5.42157	5.91e-08	2.18e-06
MI / SHAM	Nkiras1	1771.2	0.497319	0.0917922	5.41788	6.03e-08	2.22e-06
MI / SHAM	Pitpnc1	1528.8	-0.574776	0.106297	-5.40725	6.4e-08	2.35e-06
MI / SHAM	Ccdc146	39.949	-2.04292	0.377896	-5.40605	6.44e-08	2.36e-06
MI / SHAM	Enpp1	111.792	-1.02692	0.189957	-5.40609	6.44e-08	2.36e-06
MI / SHAM	Erbb4	1716.83	-0.567976	0.105105	-5.40386	6.52e-08	2.37e-06
MI / SHAM	Hspa8	46863.2	0.423281	0.0783259	5.4041	6.51e-08	2.37e-06
MI / SHAM	Tmbim1	775.083	-0.614188	0.11372	-5.40089	6.63e-08	2.41e-06
MI / SHAM	Gprc5b	4251	-0.541957	0.100397	-5.39812	6.73e-08	2.44e-06
MI / SHAM	Aldh7a1	1616.83	-0.487313	0.0902881	-5.39731	6.76e-08	2.45e-06
MI / SHAM	Vmp1	1779.71	0.457848	0.0849305	5.39086	7.01e-08	2.53e-06
MI / SHAM	Ubxn10	75.3157	-1.44446	0.268141	-5.38697	7.17e-08	2.58e-06
MI / SHAM	R3hdm1	4317.65	0.435571	0.0808987	5.38415	7.28e-08	2.62e-06
MI / SHAM	Yes1	297.995	-0.592658	0.110089	-5.38344	7.31e-08	2.62e-06
MI / SHAM	Tpcn1	910.544	-0.412132	0.0765724	-5.38225	7.36e-08	2.63e-06
MI / SHAM	Idi1-ps1	14.3094	-7.16533	1.33147	-5.38152	7.39e-08	2.64e-06
MI / SHAM	Egr4	465.02	0.758541	0.140995	5.37992	7.45e-08	2.65e-06
MI / SHAM	Hars	1758.95	0.440506	0.0818934	5.37901	7.49e-08	2.66e-06
MI / SHAM	Mfrp	463.194	-5.93066	1.10284	-5.37761	7.55e-08	2.68e-06
MI / SHAM	Elovl6	1184.47	-0.652689	0.121383	-5.3771	7.57e-08	2.68e-06
MI / SHAM	Slc9a3r2	727.198	0.476359	0.0886291	5.37475	7.67e-08	2.71e-06
MI / SHAM	Lox	14.4675	-3.66935	0.682884	-5.37332	7.73e-08	2.72e-06
MI / SHAM	Ubr4	4549.35	0.4458	0.0829757	5.37266	7.76e-08	2.73e-06
MI / SHAM	Ptpn4	1856.85	-0.71446	0.133071	-5.369	7.92e-08	2.77e-06
MI / SHAM	Reln	1420.62	0.676512	0.126	5.36916	7.91e-08	2.77e-06
MI / SHAM	Elmo1	1662.33	0.627198	0.116871	5.36657	8.02e-08	2.8e-06
MI / SHAM	Myoc	381.147	-0.890466	0.165917	-5.36695	8.01e-08	2.8e-06
MI / SHAM	Smurf2	758.363	-0.526749	0.0981767	-5.36532	8.08e-08	2.81e-06
MI / SHAM	Hmbox1	1093.84	-0.605542	0.11292	-5.36256	8.2e-08	2.84e-06
MI / SHAM	1700037H04Rik	605.995	0.726076	0.135448	5.36056	8.3e-08	2.86e-06
MI / SHAM	Cmtm6	478.681	-0.535931	0.0999842	-5.36016	8.31e-08	2.86e-06
MI / SHAM	Pla2g3	69.6752	1.258	0.234686	5.36037	8.31e-08	2.86e-06
MI / SHAM	Dchs1	373.354	-0.671542	0.125352	-5.35723	8.45e-08	2.9e-06
MI / SHAM	Tie1	196.381	-0.72962	0.136232	-5.35573	8.52e-08	2.92e-06
MI / SHAM	Fkbp9	781.893	-0.636938	0.118941	-5.35508	8.55e-08	2.93e-06
MI / SHAM	B3galt1	1062.94	-0.750246	0.140203	-5.35114	8.74e-08	2.98e-06
MI / SHAM	Pon3	84.7568	-2.41604	0.451553	-5.35052	8.77e-08	2.99e-06
MI / SHAM	Steap3	124.798	-0.872089	0.163172	-5.3446	9.06e-08	3.08e-06
MI / SHAM	Ago1	1921.46	-0.555776	0.103997	-5.34415	9.08e-08	3.08e-06
MI / SHAM	Zfp316	599.441	-0.60857	0.113929	-5.34167	9.21e-08	3.12e-06
MI / SHAM	Tubb2a	13116.6	0.474361	0.0888406	5.33946	9.32e-08	3.15e-06
MI / SHAM	Kcnn2	1274.08	0.548718	0.102852	5.335	9.55e-08	3.22e-06
MI / SHAM	Csf1r	1608.88	-0.425106	0.0796926	-5.33432	9.59e-08	3.23e-06
MI / SHAM	9930111J21Rik1	26.2607	-1.87276	0.351296	-5.33102	9.77e-08	3.28e-06
MI / SHAM	Rsl1d1	1316.62	0.455366	0.0854565	5.32863	9.9e-08	3.32e-06
MI / SHAM	Gvin2	92.8589	-1.72792	0.324318	-5.32786	9.94e-08	3.32e-06
MI / SHAM	Kcnc3	3654.88	-0.894151	0.16784	-5.32739	9.96e-08	3.32e-06
MI / SHAM	Rasgrp3	319.121	-0.750648	0.140895	-5.32773	9.94e-08	3.32e-06
MI / SHAM	Alpl	172.831	-0.985387	0.185159	-5.32184	1.03e-07	3.42e-06
MI / SHAM	Celsr1	195.061	-1.08336	0.203612	-5.32073	1.03e-07	3.43e-06
MI / SHAM	Atp6v1d	5542.87	0.582089	0.109453	5.31817	1.05e-07	3.47e-06
MI / SHAM	Cbln4	364.265	1.07348	0.201923	5.31628	1.06e-07	3.49e-06
MI / SHAM	Col8a2	212.108	-3.85292	0.724755	-5.31617	1.06e-07	3.49e-06
MI / SHAM	Unc93b1	256.408	-0.626367	0.117814	-5.31659	1.06e-07	3.49e-06
MI / SHAM	Slc22a8	305.592	-1.32058	0.24852	-5.31379	1.07e-07	3.53e-06
MI / SHAM	Cdc73	1248.55	-0.738314	0.139072	-5.30888	1.1e-07	3.61e-06
MI / SHAM	Neo1	2286.7	-0.618258	0.116453	-5.30907	1.1e-07	3.61e-06
MI / SHAM	Braf	3623.51	-0.497282	0.0937035	-5.30698	1.11e-07	3.64e-06
MI / SHAM	Chrna7	321.458	-1.04711	0.197408	-5.30429	1.13e-07	3.68e-06
MI / SHAM	Arhgef19	321.603	-0.658528	0.124187	-5.30273	1.14e-07	3.7e-06
MI / SHAM	Kif5c	19744.2	-0.601867	0.113512	-5.30222	1.14e-07	3.71e-06
MI / SHAM	Lrrc7	2154.15	-0.576359	0.108764	-5.29917	1.16e-07	3.75e-06
MI / SHAM	Pcnt	936.105	0.582539	0.109938	5.29881	1.17e-07	3.75e-06
MI / SHAM	Stx1a	1821.29	0.456396	0.0861234	5.29932	1.16e-07	3.75e-06
MI / SHAM	Tapbp	459.387	-0.724255	0.136791	-5.29459	1.19e-07	3.83e-06
MI / SHAM	Zfp382	176.407	-1.17541	0.222118	-5.29183	1.21e-07	3.88e-06
MI / SHAM	Pnpla2	457.896	0.774447	0.146468	5.2875	1.24e-07	3.97e-06
MI / SHAM	Xrn1	1048.01	-0.546272	0.103362	-5.28505	1.26e-07	4.02e-06
MI / SHAM	Cep85l	598.75	-0.626721	0.118604	-5.28417	1.26e-07	4.03e-06
MI / SHAM	Atp2b3	3566.9	-0.993769	0.18809	-5.28348	1.27e-07	4.03e-06
MI / SHAM	Colec12	205.271	-1.28945	0.244224	-5.27977	1.29e-07	4.11e-06
MI / SHAM	Atp2c2	54.7841	1.39619	0.264467	5.27925	1.3e-07	4.11e-06
MI / SHAM	Kctd6	953.987	0.484566	0.0918804	5.27388	1.34e-07	4.23e-06
MI / SHAM	Etv4	131.133	-0.852831	0.161772	-5.2718	1.35e-07	4.27e-06
MI / SHAM	Gtf2b	677.33	0.492185	0.0935187	5.26296	1.42e-07	4.47e-06
MI / SHAM	Bcl9l	1082.1	-0.742398	0.141126	-5.26053	1.44e-07	4.52e-06
MI / SHAM	Igdcc4	1104.59	-0.571182	0.1086	-5.25952	1.44e-07	4.53e-06
MI / SHAM	Krt8	40.0926	-3.49057	0.663722	-5.25908	1.45e-07	4.53e-06
MI / SHAM	Dnai3	30.5281	-2.58206	0.491276	-5.25582	1.47e-07	4.6e-06
MI / SHAM	Vps13b	1601.48	-0.515121	0.0980278	-5.25485	1.48e-07	4.62e-06
MI / SHAM	Arhgap32	3882.16	-0.648129	0.123414	-5.25165	1.51e-07	4.69e-06
MI / SHAM	Gm21985	73.6037	-1.8943	0.360766	-5.25078	1.51e-07	4.7e-06
MI / SHAM	Psma2	2093.58	0.478173	0.0910853	5.24973	1.52e-07	4.72e-06
MI / SHAM	Dsg2	130.16	-0.91101	0.173559	-5.24899	1.53e-07	4.73e-06
MI / SHAM	Ctdsp1	546.699	-0.463573	0.0883366	-5.24781	1.54e-07	4.75e-06
MI / SHAM	Tenm3	2060.91	-1.08894	0.207563	-5.24631	1.55e-07	4.78e-06
MI / SHAM	Stx17	498.713	-0.58203	0.111009	-5.2431	1.58e-07	4.86e-06
MI / SHAM	Rasd1	929.286	0.814201	0.155368	5.24047	1.6e-07	4.92e-06
MI / SHAM	Itgad	20.9121	3.65174	0.697569	5.23495	1.65e-07	5.06e-06
MI / SHAM	Dchs2	89.672	-1.1821	0.226027	-5.22991	1.7e-07	5.19e-06
MI / SHAM	Tceal5	1783.67	0.418229	0.0799756	5.22946	1.7e-07	5.19e-06
MI / SHAM	Pcdhgb7	310.114	-0.871274	0.166646	-5.22828	1.71e-07	5.21e-06
MI / SHAM	Zfp395	186.907	-0.749984	0.143535	-5.22511	1.74e-07	5.29e-06
MI / SHAM	Zfp871	914.409	-1.10292	0.21127	-5.22041	1.79e-07	5.42e-06
MI / SHAM	Fermt2	1683.39	-0.445669	0.085382	-5.21971	1.79e-07	5.43e-06
MI / SHAM	Slc40a1	173.819	-0.742193	0.142349	-5.21389	1.85e-07	5.59e-06
MI / SHAM	Pde11a	181.042	-1.30485	0.250355	-5.212	1.87e-07	5.64e-06
MI / SHAM	Igsf21	580.252	0.674668	0.129478	5.21068	1.88e-07	5.67e-06
MI / SHAM	Pbx1	2927.1	-0.482299	0.092713	-5.20206	1.97e-07	5.93e-06
MI / SHAM	Slc2a12	224.815	-3.1141	0.598697	-5.20146	1.98e-07	5.94e-06
MI / SHAM	Ssb	3281.83	0.398909	0.0767543	5.19723	2.02e-07	6.06e-06
MI / SHAM	Alx4	43.3637	-1.98001	0.381031	-5.19644	2.03e-07	6.08e-06
MI / SHAM	Dnah5	163.421	-0.799333	0.153843	-5.19577	2.04e-07	6.09e-06
MI / SHAM	Cggbp1	1402.55	-0.481673	0.0927271	-5.19452	2.05e-07	6.11e-06
MI / SHAM	Trpm3	1975.96	-2.32649	0.447879	-5.19445	2.05e-07	6.11e-06
MI / SHAM	Gab1	617.729	-0.844604	0.162661	-5.19241	2.08e-07	6.16e-06
MI / SHAM	Itpr1	9064.6	-1.03562	0.199509	-5.19085	2.09e-07	6.21e-06
MI / SHAM	Kif5b	6192.37	-0.425483	0.0820409	-5.18623	2.15e-07	6.35e-06
MI / SHAM	Ica1	1082.84	0.441929	0.0852222	5.18561	2.15e-07	6.36e-06
MI / SHAM	Ndufv2	2507.56	0.56583	0.10913	5.18491	2.16e-07	6.36e-06
MI / SHAM	Pak3	2930.26	-0.733986	0.141558	-5.18505	2.16e-07	6.36e-06
MI / SHAM	Acot7	5367.81	0.418422	0.0807673	5.18059	2.21e-07	6.5e-06
MI / SHAM	Mrc1	50.8187	-2.23158	0.430985	-5.17787	2.24e-07	6.56e-06
MI / SHAM	Slc23a2	2903.99	-0.499225	0.096417	-5.17777	2.25e-07	6.56e-06
MI / SHAM	Tnrc18	2450.61	-0.731187	0.141209	-5.17803	2.24e-07	6.56e-06
MI / SHAM	Slc37a2	107.583	-1.93733	0.374362	-5.17502	2.28e-07	6.65e-06
MI / SHAM	Spag16	58.2982	-2.05597	0.397395	-5.17362	2.3e-07	6.69e-06
MI / SHAM	Gas7	8025.92	-0.53594	0.103604	-5.17296	2.3e-07	6.7e-06
MI / SHAM	Egr1	3419.86	0.690074	0.133449	5.17106	2.33e-07	6.75e-06
MI / SHAM	Zcrb1	1118.26	0.457006	0.0883951	5.17004	2.34e-07	6.78e-06
MI / SHAM	Atp2a3	176.95	-1.05806	0.204738	-5.16785	2.37e-07	6.85e-06
MI / SHAM	Atp13a5	243.857	-0.654484	0.126687	-5.16614	2.39e-07	6.9e-06
MI / SHAM	Fzd5	39.697	-1.38443	0.268033	-5.16516	2.4e-07	6.91e-06
MI / SHAM	Gphn	1757.93	0.454056	0.0879144	5.16474	2.41e-07	6.91e-06
MI / SHAM	Mmp14	240.954	-0.916499	0.177466	-5.16436	2.41e-07	6.91e-06
MI / SHAM	Alox12b	239.293	1.0238	0.198295	5.16299	2.43e-07	6.95e-06
MI / SHAM	Wdr86	67.963	-4.37282	0.847151	-5.1618	2.45e-07	6.99e-06
MI / SHAM	Hagh	1458.79	0.505159	0.0979285	5.15845	2.49e-07	7.08e-06
MI / SHAM	Npy2r	961.118	-0.514475	0.0997422	-5.15805	2.5e-07	7.08e-06
MI / SHAM	Sh3pxd2b	356.738	-0.571277	0.110749	-5.15829	2.49e-07	7.08e-06
MI / SHAM	Spag9	7479.42	-0.569658	0.110441	-5.15801	2.5e-07	7.08e-06
MI / SHAM	Herpud1	1026.19	0.456044	0.0884738	5.15457	2.54e-07	7.2e-06
MI / SHAM	Mindy2	1633.54	-0.407961	0.0791693	-5.15303	2.56e-07	7.25e-06
MI / SHAM	Arpp19	2175.26	0.41102	0.0798197	5.14935	2.61e-07	7.38e-06
MI / SHAM	Ddit4	1128.06	0.786334	0.15286	5.14416	2.69e-07	7.57e-06
MI / SHAM	Cnbp	5000.63	0.438235	0.0852195	5.14243	2.71e-07	7.57e-06
MI / SHAM	Man1a2	2385.84	-0.73447	0.142798	-5.14341	2.7e-07	7.57e-06
MI / SHAM	Rps12	321.987	0.586712	0.114079	5.14302	2.7e-07	7.57e-06
MI / SHAM	Tom1l1	307.653	-0.725912	0.141147	-5.14295	2.7e-07	7.57e-06
MI / SHAM	Scg5	3603.98	0.50673	0.098577	5.14045	2.74e-07	7.64e-06
MI / SHAM	4930402H24Rik	2321.85	-0.620255	0.120688	-5.13935	2.76e-07	7.66e-06
MI / SHAM	Zbtb34	259.347	-0.691793	0.134729	-5.13472	2.83e-07	7.84e-06
MI / SHAM	Gm49337	16.8822	-5.92511	1.15552	-5.12768	2.93e-07	8.12e-06
MI / SHAM	Sstr2	235.893	0.975417	0.190295	5.12582	2.96e-07	8.19e-06
MI / SHAM	Apc2	3013.52	-0.487333	0.0951016	-5.12434	2.99e-07	8.23e-06
MI / SHAM	Lrguk	109.388	-0.886771	0.173082	-5.12342	3e-07	8.25e-06
MI / SHAM	Slc9a7	359.511	-1.24398	0.243028	-5.11866	3.08e-07	8.45e-06
MI / SHAM	Pdpr	501.703	-1.09277	0.213528	-5.11769	3.09e-07	8.47e-06
MI / SHAM	Rbmxl1	1100.56	0.424686	0.082981	5.11787	3.09e-07	8.47e-06
MI / SHAM	Mgst3	1096.67	0.66361	0.129708	5.11617	3.12e-07	8.52e-06
MI / SHAM	Tmem245	1875.41	-0.680433	0.133072	-5.11328	3.17e-07	8.64e-06
MI / SHAM	Zc3h12b	653.39	-0.832045	0.162755	-5.11226	3.18e-07	8.67e-06
MI / SHAM	Vapa	2580.66	0.415821	0.0813764	5.10985	3.22e-07	8.75e-06
MI / SHAM	Unc5b	603.159	-0.791883	0.155124	-5.10483	3.31e-07	8.97e-06
MI / SHAM	Ptges3	2580.89	0.557109	0.109146	5.10427	3.32e-07	8.98e-06
MI / SHAM	Ptch1	1093.25	-0.853063	0.167247	-5.10062	3.39e-07	9.14e-06
MI / SHAM	Galnt9	2390.1	0.615893	0.120874	5.09534	3.48e-07	9.39e-06
MI / SHAM	Crem	261.226	0.617966	0.121322	5.09361	3.51e-07	9.46e-06
MI / SHAM	Tenm4	2817.98	-0.77262	0.151843	-5.08829	3.61e-07	9.71e-06
MI / SHAM	Flrt2	1263.99	-0.612839	0.120472	-5.087	3.64e-07	9.76e-06
MI / SHAM	Nme1	1791.83	0.507857	0.0999079	5.08325	3.71e-07	9.94e-06
MI / SHAM	Mr1	154.517	-1.13235	0.222865	-5.08087	3.76e-07	1e-05
MI / SHAM	Tesc	727.706	0.457798	0.0901174	5.08001	3.77e-07	1.01e-05
MI / SHAM	Traf3	1464.02	-0.511218	0.100665	-5.0784	3.81e-07	1.01e-05
MI / SHAM	Cldn2	148.495	-4.79723	0.945911	-5.07154	3.95e-07	1.05e-05
MI / SHAM	Atp6v1e1	6118.7	0.437198	0.0862252	5.07042	3.97e-07	1.05e-05
MI / SHAM	Hdlbp	4193.41	-0.491804	0.0970045	-5.0699	3.98e-07	1.05e-05
MI / SHAM	Emp2	466.096	-0.605262	0.11944	-5.06748	4.03e-07	1.07e-05
MI / SHAM	Inpp5j	1493.37	0.426231	0.0841595	5.06456	4.09e-07	1.08e-05
MI / SHAM	Col4a5	109.933	-1.3242	0.261585	-5.06223	4.14e-07	1.09e-05
MI / SHAM	Aebp1	318.95	-1.38291	0.273338	-5.05934	4.21e-07	1.11e-05
MI / SHAM	Cmtm3	213.834	0.759851	0.150274	5.05644	4.27e-07	1.12e-05
MI / SHAM	Commd1b	319.663	1.06239	0.21023	5.05349	4.34e-07	1.14e-05
MI / SHAM	Klf15	529.41	0.833582	0.164969	5.05296	4.35e-07	1.14e-05
MI / SHAM	Nos1	2400.58	-0.688371	0.136248	-5.05235	4.36e-07	1.14e-05
MI / SHAM	Dgki	773.134	-0.966029	0.191503	-5.04445	4.55e-07	1.18e-05
MI / SHAM	Pcdhgc3	2522.38	-0.884057	0.175251	-5.04452	4.55e-07	1.18e-05
MI / SHAM	Ston1	107.098	-1.07573	0.21332	-5.04279	4.59e-07	1.19e-05
MI / SHAM	Fbxo32	201.477	-0.762647	0.151261	-5.04191	4.61e-07	1.2e-05
MI / SHAM	Ada	27.3246	2.09584	0.415801	5.04048	4.64e-07	1.2e-05
MI / SHAM	Xpo6	1675.63	0.615229	0.122069	5.04002	4.65e-07	1.2e-05
MI / SHAM	Ndrg2	13559.2	-0.406978	0.0807563	-5.03958	4.67e-07	1.2e-05
MI / SHAM	Dok5	338.078	0.596044	0.118396	5.03432	4.8e-07	1.23e-05
MI / SHAM	Ovol2	38.7149	2.0118	0.399792	5.03211	4.85e-07	1.25e-05
MI / SHAM	Ensa	6569.55	0.443827	0.0883133	5.0256	5.02e-07	1.29e-05
MI / SHAM	Zcchc18	6050.52	0.438911	0.0873405	5.02529	5.03e-07	1.29e-05
MI / SHAM	Kndc1	3213.97	0.420778	0.0837425	5.02466	5.04e-07	1.29e-05
MI / SHAM	Lhfp	457.772	0.5877	0.117137	5.01719	5.24e-07	1.34e-05
MI / SHAM	Vash1	369.382	-0.799009	0.159296	-5.01587	5.28e-07	1.35e-05
MI / SHAM	Mrps18c	300.449	0.604907	0.120616	5.01515	5.3e-07	1.35e-05
MI / SHAM	Gm21992	80.7097	1.25653	0.250736	5.01137	5.4e-07	1.37e-05
MI / SHAM	Zbtb20	8032.37	-0.77113	0.153952	-5.00889	5.47e-07	1.39e-05
MI / SHAM	Cyth2	1387.09	0.464492	0.0928206	5.00419	5.61e-07	1.42e-05
MI / SHAM	Mdh2	5765.86	0.434434	0.0869101	4.99866	5.77e-07	1.46e-05
MI / SHAM	Rfx3	2384.65	-0.57577	0.115267	-4.99511	5.88e-07	1.48e-05
MI / SHAM	Scn2a	6494.68	-0.73778	0.147716	-4.99458	5.9e-07	1.49e-05
MI / SHAM	Zfp536	550.124	-0.522648	0.104749	-4.9895	6.05e-07	1.52e-05
MI / SHAM	Dcc	311.285	-1.22559	0.245721	-4.98773	6.11e-07	1.53e-05
MI / SHAM	Fkbp5	1601.13	0.614082	0.123181	4.98521	6.19e-07	1.55e-05
MI / SHAM	Serpini1	5383.83	0.441877	0.0886403	4.98506	6.19e-07	1.55e-05
MI / SHAM	Zfp185	105.068	-1.4969	0.300347	-4.98391	6.23e-07	1.56e-05
MI / SHAM	Eif3g	1340.5	0.40438	0.0811449	4.98343	6.25e-07	1.56e-05
MI / SHAM	Ifitm3	136.35	-1.01875	0.204528	-4.98098	6.33e-07	1.58e-05
MI / SHAM	Ppp5c	2341.71	0.451578	0.0906811	4.97984	6.36e-07	1.58e-05
MI / SHAM	Emc4	1429.14	0.505884	0.101604	4.979	6.39e-07	1.59e-05
MI / SHAM	Phka1	625.944	-0.53468	0.107413	-4.97778	6.43e-07	1.6e-05
MI / SHAM	Ctbp2	538.235	-0.617036	0.123998	-4.97619	6.48e-07	1.6e-05
MI / SHAM	Gpr182	41.4428	-1.76872	0.355441	-4.97613	6.49e-07	1.6e-05
MI / SHAM	Ccser2	2354.64	-0.583918	0.117501	-4.96945	6.71e-07	1.66e-05
MI / SHAM	Nostrin	80.5758	1.39099	0.279983	4.96812	6.76e-07	1.66e-05
MI / SHAM	Dse	131.851	-1.02377	0.206112	-4.96705	6.8e-07	1.67e-05
MI / SHAM	Lrp10	594.674	-0.586996	0.118208	-4.96577	6.84e-07	1.68e-05
MI / SHAM	Spen	1810.17	-0.656067	0.132252	-4.96075	7.02e-07	1.72e-05
MI / SHAM	Homer2	2039.12	-0.832628	0.167965	-4.95716	7.15e-07	1.75e-05
MI / SHAM	Nid2	117.49	-2.01992	0.407615	-4.95545	7.22e-07	1.76e-05
MI / SHAM	Cand2	100.438	-0.939166	0.189634	-4.95253	7.33e-07	1.79e-05
MI / SHAM	Ccn2	359.893	1.12615	0.227649	4.94687	7.54e-07	1.84e-05
MI / SHAM	Klf12	564.171	-1.04639	0.211532	-4.94671	7.55e-07	1.84e-05
MI / SHAM	Cabp1	1596.78	0.496513	0.100391	4.94581	7.58e-07	1.84e-05
MI / SHAM	Mfap3l	1301.66	-0.657375	0.132973	-4.94369	7.67e-07	1.86e-05
MI / SHAM	Adcyap1r1	3865.75	-0.507265	0.102651	-4.94165	7.75e-07	1.87e-05
MI / SHAM	Entpd6	1368.27	0.382942	0.0774947	4.94153	7.75e-07	1.87e-05
MI / SHAM	Wdr74	449.207	0.488448	0.09892	4.93781	7.9e-07	1.91e-05
MI / SHAM	Lrrk2	672	0.601017	0.121778	4.93536	8e-07	1.93e-05
MI / SHAM	Unc5c	1201.72	-0.47671	0.0967558	-4.92694	8.35e-07	2.01e-05
MI / SHAM	Gfra1	1282.4	-0.673333	0.136689	-4.92604	8.39e-07	2.02e-05
MI / SHAM	Bmpr1a	1355.03	-0.443286	0.0900206	-4.92427	8.47e-07	2.03e-05
MI / SHAM	Fam163a	223.434	-0.615162	0.12494	-4.92364	8.49e-07	2.03e-05
MI / SHAM	Prrc1	360.641	-0.486266	0.0987627	-4.92358	8.5e-07	2.03e-05
MI / SHAM	Map3k9	400.985	-0.742579	0.150882	-4.92157	8.59e-07	2.05e-05
MI / SHAM	Lamp2	1806.99	-0.595829	0.121099	-4.92018	8.65e-07	2.06e-05
MI / SHAM	Klf3	1031.28	-0.545365	0.110912	-4.9171	8.78e-07	2.09e-05
MI / SHAM	Stard13	565.059	-0.649056	0.132021	-4.91631	8.82e-07	2.1e-05
MI / SHAM	Slc26a2	249.403	-0.722705	0.147032	-4.9153	8.86e-07	2.11e-05
MI / SHAM	Prrc2c	4287.07	-0.528806	0.107676	-4.91109	9.06e-07	2.15e-05
MI / SHAM	Thsd7a	1209.08	-0.670652	0.1366	-4.9096	9.13e-07	2.16e-05
MI / SHAM	Frs2	1299.75	-0.454706	0.0927046	-4.90489	9.35e-07	2.21e-05
MI / SHAM	Plxdc1	367.108	0.771722	0.157344	4.90468	9.36e-07	2.21e-05
MI / SHAM	Ptp4a1	2312.59	0.411876	0.0839841	4.90421	9.38e-07	2.21e-05
MI / SHAM	Rilpl1	1393.22	0.473197	0.0965195	4.90261	9.46e-07	2.23e-05
MI / SHAM	Elovl4	1332.67	0.402716	0.0822054	4.8989	9.64e-07	2.27e-05
MI / SHAM	Ankrd28	1434.16	-0.488851	0.0998111	-4.89776	9.69e-07	2.28e-05
MI / SHAM	Ppp1r37	2947.86	0.399929	0.0816849	4.896	9.78e-07	2.29e-05
MI / SHAM	Abca9	206.198	-0.776686	0.158731	-4.89311	9.93e-07	2.33e-05
MI / SHAM	Galnt2	728.304	-1.08707	0.222194	-4.89244	9.96e-07	2.33e-05
MI / SHAM	Aqp4	3091.58	-0.546577	0.111753	-4.89096	1e-06	2.34e-05
MI / SHAM	Myl12b	5273.55	0.379773	0.0776631	4.89001	1.01e-06	2.35e-05
MI / SHAM	Nr4a2	1690.48	0.757387	0.154913	4.88912	1.01e-06	2.36e-05
MI / SHAM	Kat6a	1646.51	-0.654806	0.134031	-4.88548	1.03e-06	2.4e-05
MI / SHAM	Asxl3	259.903	-0.622986	0.127539	-4.88468	1.04e-06	2.41e-05
MI / SHAM	Nek5	32.7966	-2.38342	0.488138	-4.88267	1.05e-06	2.43e-05
MI / SHAM	Bmp7	198.118	-1.37825	0.282503	-4.8787	1.07e-06	2.47e-05
MI / SHAM	Tcp11l1	417.829	-0.559703	0.114759	-4.87721	1.08e-06	2.49e-05
MI / SHAM	Best3	30.1944	-1.60806	0.329752	-4.87657	1.08e-06	2.49e-05
MI / SHAM	Ndufa10	3153.24	0.447407	0.0917696	4.87533	1.09e-06	2.51e-05
MI / SHAM	Twf2	789.999	0.544617	0.111768	4.87273	1.1e-06	2.54e-05
MI / SHAM	Acacb	181.946	-1.31219	0.269402	-4.87076	1.11e-06	2.55e-05
MI / SHAM	Glcci1	324.355	-0.796783	0.163584	-4.87079	1.11e-06	2.55e-05
MI / SHAM	R3hdm2	4249.69	0.408766	0.0839113	4.8714	1.11e-06	2.55e-05
MI / SHAM	Tma16	388.887	0.648989	0.133236	4.87097	1.11e-06	2.55e-05
MI / SHAM	Epop	663.221	0.623284	0.127998	4.86949	1.12e-06	2.56e-05
MI / SHAM	Pard3b	104.98	-1.02135	0.209776	-4.86877	1.12e-06	2.56e-05
MI / SHAM	Mxra8	114.027	-1.06185	0.21822	-4.86596	1.14e-06	2.59e-05
MI / SHAM	Eps8	811.521	-0.439041	0.0902536	-4.86453	1.15e-06	2.61e-05
MI / SHAM	Scd2	30975.4	-0.415607	0.0854532	-4.86356	1.15e-06	2.62e-05
MI / SHAM	Zc3h15	2509.36	0.386477	0.0795005	4.86131	1.17e-06	2.65e-05
MI / SHAM	Wfdc1	132.313	0.783278	0.161179	4.85968	1.18e-06	2.66e-05
MI / SHAM	Zfp516	340.319	-0.523443	0.10772	-4.85931	1.18e-06	2.66e-05
MI / SHAM	Mettl4	132.549	-0.934016	0.192254	-4.85824	1.18e-06	2.68e-05
MI / SHAM	Pcnx	3733.98	-0.550367	0.11331	-4.85719	1.19e-06	2.68e-05
MI / SHAM	C1qbp	1075.75	0.519133	0.107071	4.8485	1.24e-06	2.8e-05
MI / SHAM	Gjb6	1117.99	0.777638	0.160401	4.8481	1.25e-06	2.8e-05
MI / SHAM	Islr	296.322	-0.889489	0.183471	-4.84812	1.25e-06	2.8e-05
MI / SHAM	Kif26b	577.403	-0.688781	0.142173	-4.84466	1.27e-06	2.84e-05
MI / SHAM	Adgrl4	461.164	-0.629408	0.129932	-4.84414	1.27e-06	2.85e-05
MI / SHAM	H2-Ab1	35.0362	-2.64202	0.545549	-4.84286	1.28e-06	2.86e-05
MI / SHAM	Limch1	2381.72	-0.562418	0.11619	-4.8405	1.3e-06	2.89e-05
MI / SHAM	Usf3	1577.16	-0.70662	0.145981	-4.84048	1.3e-06	2.89e-05
MI / SHAM	Numb	505.246	-0.408254	0.0844136	-4.83635	1.32e-06	2.94e-05
MI / SHAM	Ywhaq	3643.17	0.450593	0.0931865	4.83539	1.33e-06	2.95e-05
MI / SHAM	Eif4a1	5870.44	0.414874	0.0858512	4.83248	1.35e-06	2.99e-05
MI / SHAM	Nxph3	505.82	0.754937	0.156223	4.83242	1.35e-06	2.99e-05
MI / SHAM	Tnrc6b	2654.8	-0.812643	0.168182	-4.83191	1.35e-06	2.99e-05
MI / SHAM	Cd248	81.2793	-1.10067	0.22785	-4.83068	1.36e-06	3e-05
MI / SHAM	Tcf7l1	87.1007	-1.01999	0.211144	-4.8308	1.36e-06	3e-05
MI / SHAM	Btbd3	5402.89	-0.60334	0.124927	-4.82954	1.37e-06	3.01e-05
MI / SHAM	Cit	1325.93	-0.760585	0.157482	-4.82966	1.37e-06	3.01e-05
MI / SHAM	Nt5c1a	78.2739	-1.47452	0.305317	-4.82947	1.37e-06	3.01e-05
MI / SHAM	Ntn4	156.09	-0.9057	0.187546	-4.82922	1.37e-06	3.01e-05
MI / SHAM	Slc26a7	24.8936	-2.83646	0.587701	-4.82637	1.39e-06	3.05e-05
MI / SHAM	Enpp2	16086.4	-2.91869	0.605195	-4.82272	1.42e-06	3.1e-05
MI / SHAM	Sbds	1637.62	0.430026	0.0892454	4.81846	1.45e-06	3.16e-05
MI / SHAM	Tmsb10	2446.4	0.675053	0.140096	4.8185	1.45e-06	3.16e-05
MI / SHAM	Vwa3a	264.275	-0.731864	0.151944	-4.81667	1.46e-06	3.18e-05
MI / SHAM	Zfp462	1156.99	-0.68067	0.141347	-4.81559	1.47e-06	3.19e-05
MI / SHAM	Mecom	51.7314	-1.49268	0.310001	-4.81507	1.47e-06	3.2e-05
MI / SHAM	F13a1	29.5181	-1.96265	0.407654	-4.81449	1.48e-06	3.2e-05
MI / SHAM	Sin3a	811.284	-0.451939	0.0939226	-4.81183	1.5e-06	3.24e-05
MI / SHAM	Asic2	1411.73	0.461914	0.0960146	4.81087	1.5e-06	3.25e-05
MI / SHAM	Fads6	561.286	-0.442846	0.0920832	-4.80919	1.52e-06	3.27e-05
MI / SHAM	Sdc3	4689.4	-0.384244	0.0800086	-4.80253	1.57e-06	3.38e-05
MI / SHAM	Synm	1249.75	-0.584769	0.121793	-4.80135	1.58e-06	3.39e-05
MI / SHAM	Pim2	979.603	0.393659	0.0819959	4.80096	1.58e-06	3.39e-05
MI / SHAM	Pcdhgb2	282.373	-0.743097	0.154854	-4.79869	1.6e-06	3.42e-05
MI / SHAM	Tamalin	1265.82	0.541706	0.112884	4.79878	1.6e-06	3.42e-05
MI / SHAM	Tmem123	337.449	-0.491131	0.102452	-4.79378	1.64e-06	3.5e-05
MI / SHAM	Msi1	570.473	-0.511987	0.106815	-4.79323	1.64e-06	3.5e-05
MI / SHAM	Prrc2b	11951.3	-0.637738	0.13306	-4.79286	1.64e-06	3.51e-05
MI / SHAM	Ctdspl2	527.093	-0.577026	0.120403	-4.79248	1.65e-06	3.51e-05
MI / SHAM	Fasn	5206.32	0.599795	0.1252	4.79069	1.66e-06	3.54e-05
MI / SHAM	Gm20604	508.253	0.566104	0.118177	4.79029	1.67e-06	3.54e-05
MI / SHAM	Vps13d	2974.55	0.506476	0.105819	4.78626	1.7e-06	3.61e-05
MI / SHAM	Cep350	1338.53	-0.619564	0.129495	-4.78446	1.71e-06	3.63e-05
MI / SHAM	Xylt1	1337.06	-0.57364	0.119902	-4.78424	1.72e-06	3.63e-05
MI / SHAM	Higd1a	1375.43	0.436003	0.0911391	4.78393	1.72e-06	3.63e-05
MI / SHAM	Foxj1	290.024	-1.16398	0.243346	-4.78325	1.72e-06	3.64e-05
MI / SHAM	Cracd	1956.09	-0.583107	0.121974	-4.78058	1.75e-06	3.68e-05
MI / SHAM	Irgm2	74.7054	-1.10597	0.231342	-4.78067	1.75e-06	3.68e-05
MI / SHAM	Cpd	2432.56	-0.448051	0.0937316	-4.78015	1.75e-06	3.68e-05
MI / SHAM	Layn	91.359	-0.870691	0.182218	-4.77829	1.77e-06	3.71e-05
MI / SHAM	Gbp6	55.8146	-1.34916	0.282596	-4.77417	1.8e-06	3.78e-05
MI / SHAM	Kank1	395.328	-1.0569	0.221486	-4.77185	1.83e-06	3.82e-05
MI / SHAM	Myo7a	477.678	-0.783189	0.16423	-4.76885	1.85e-06	3.87e-05
MI / SHAM	Crocc2	42.47	-1.70993	0.358681	-4.76728	1.87e-06	3.89e-05
MI / SHAM	Rbms3	461.705	-0.701816	0.147227	-4.76691	1.87e-06	3.89e-05
MI / SHAM	Ppid	1964.58	0.436911	0.0916716	4.76605	1.88e-06	3.91e-05
MI / SHAM	Psma4	1894.64	0.437727	0.0918746	4.7644	1.89e-06	3.93e-05
MI / SHAM	Rcor1	489.939	-0.538746	0.11311	-4.76303	1.91e-06	3.95e-05
MI / SHAM	Tm4sf1	213.273	-0.77852	0.163476	-4.76229	1.91e-06	3.96e-05
MI / SHAM	Tmem106b	4510.89	-0.477148	0.100199	-4.762	1.92e-06	3.96e-05
MI / SHAM	Tenm1	1341.12	-0.636309	0.133688	-4.75965	1.94e-06	4.01e-05
MI / SHAM	Itih2	57.1913	-2.36835	0.497823	-4.75742	1.96e-06	4.05e-05
MI / SHAM	Kcnj13	260.259	-4.85498	1.02063	-4.75685	1.97e-06	4.05e-05
MI / SHAM	Gsg1l	979.026	0.448732	0.0943552	4.75577	1.98e-06	4.07e-05
MI / SHAM	Cox5a	1901.88	0.422352	0.0888613	4.75294	2e-06	4.12e-05
MI / SHAM	Mrps22	408.179	0.547122	0.115151	4.75135	2.02e-06	4.15e-05
MI / SHAM	Cc2d2a	609.445	-0.531322	0.11187	-4.74945	2.04e-06	4.18e-05
MI / SHAM	Cxcl16	24.979	-1.90783	0.402005	-4.7458	2.08e-06	4.25e-05
MI / SHAM	Cacybp	1943.36	0.493246	0.103994	4.74301	2.11e-06	4.3e-05
MI / SHAM	Ap4s1	577.554	0.503153	0.10609	4.74272	2.11e-06	4.3e-05
MI / SHAM	Sned1	367.583	-1.15773	0.244125	-4.74238	2.11e-06	4.3e-05
MI / SHAM	Cdkl5	3500.28	-0.723502	0.152585	-4.74163	2.12e-06	4.31e-05
MI / SHAM	Rbfox2	4760.97	-0.649571	0.137036	-4.74014	2.14e-06	4.34e-05
MI / SHAM	Vxn	5478.41	0.477547	0.100781	4.73844	2.15e-06	4.37e-05
MI / SHAM	Itgb5	866.442	-0.494977	0.104466	-4.73818	2.16e-06	4.37e-05
MI / SHAM	Hint1	2541.44	0.518606	0.109474	4.73724	2.17e-06	4.39e-05
MI / SHAM	Slc25a4	13850.8	0.423777	0.0894615	4.73698	2.17e-06	4.39e-05
MI / SHAM	Cpeb4	2992.7	-0.479264	0.101202	-4.73573	2.18e-06	4.41e-05
MI / SHAM	Pcdhb16	198.288	-0.814075	0.17194	-4.73465	2.19e-06	4.43e-05
MI / SHAM	Vangl1	110.399	-1.33825	0.282845	-4.73139	2.23e-06	4.49e-05
MI / SHAM	Hdac4	1032.34	-0.557788	0.117934	-4.72967	2.25e-06	4.52e-05
MI / SHAM	Glg1	4766.21	-0.611319	0.129261	-4.72932	2.25e-06	4.52e-05
MI / SHAM	Zfhx4	426.097	-0.711162	0.150453	-4.7268	2.28e-06	4.57e-05
MI / SHAM	Spef2	118.837	-1.05102	0.22238	-4.72623	2.29e-06	4.58e-05
MI / SHAM	Ube3a	2913.94	-0.51594	0.109161	-4.72641	2.29e-06	4.58e-05
MI / SHAM	Tjp3	40.7302	-2.21345	0.468691	-4.72262	2.33e-06	4.65e-05
MI / SHAM	Reck	237.501	-0.759972	0.160936	-4.72219	2.33e-06	4.66e-05
MI / SHAM	Rtn1	21768.6	0.440364	0.0932672	4.72153	2.34e-06	4.66e-05
MI / SHAM	Slc39a8	85.2757	-0.923714	0.195633	-4.72167	2.34e-06	4.66e-05
MI / SHAM	Itpa	836.811	0.448035	0.0949346	4.71941	2.37e-06	4.7e-05
MI / SHAM	Vdac3	2626.13	0.432385	0.0916238	4.71914	2.37e-06	4.7e-05
MI / SHAM	Arpc3	3404.86	0.540818	0.11462	4.71837	2.38e-06	4.72e-05
MI / SHAM	Kif1a	23510.8	-0.491016	0.1042	-4.71223	2.45e-06	4.85e-05
MI / SHAM	Lcmt1	1100.01	0.384578	0.0816359	4.71089	2.47e-06	4.87e-05
MI / SHAM	Stmn3	8344.52	0.488098	0.103612	4.71083	2.47e-06	4.87e-05
MI / SHAM	Gan	595.9	-0.446233	0.094784	-4.70789	2.5e-06	4.93e-05
MI / SHAM	Ncoa2	2101.3	-0.619197	0.131592	-4.70542	2.53e-06	4.99e-05
MI / SHAM	Upf2	1500.2	0.413634	0.087964	4.70231	2.57e-06	5.06e-05
MI / SHAM	Fbln7	33.896	-1.55419	0.33066	-4.70028	2.6e-06	5.1e-05
MI / SHAM	Pde3a	145.286	-1.14564	0.243742	-4.70023	2.6e-06	5.1e-05
MI / SHAM	Fzd6	104.077	-0.939347	0.199983	-4.69714	2.64e-06	5.16e-05
MI / SHAM	Jam2	908.744	-0.37996	0.0808953	-4.69693	2.64e-06	5.16e-05
MI / SHAM	Laptm5	688.838	-0.508156	0.108229	-4.6952	2.66e-06	5.2e-05
MI / SHAM	Elk3	182.115	-0.719002	0.153201	-4.69321	2.69e-06	5.25e-05
MI / SHAM	Psmb3	1023.78	0.502661	0.107192	4.68935	2.74e-06	5.34e-05
MI / SHAM	Cask	1458.04	-0.657465	0.140272	-4.68706	2.77e-06	5.39e-05
MI / SHAM	Mob3b	158.653	-0.83456	0.178083	-4.68634	2.78e-06	5.41e-05
MI / SHAM	Mroh1	1130.67	0.699522	0.14935	4.68377	2.82e-06	5.47e-05
MI / SHAM	Sult2b1	184.378	0.781452	0.166876	4.68282	2.83e-06	5.49e-05
MI / SHAM	Tspan9	798.152	-0.747731	0.159751	-4.68062	2.86e-06	5.54e-05
MI / SHAM	Arhgap12	1665.22	-0.45319	0.0968305	-4.68024	2.87e-06	5.54e-05
MI / SHAM	Amer1	184.965	-0.840236	0.17957	-4.67915	2.88e-06	5.56e-05
MI / SHAM	Psmd14	1789.27	0.415806	0.0888648	4.67909	2.88e-06	5.56e-05
MI / SHAM	Pln	26.3583	-1.9349	0.413602	-4.67816	2.89e-06	5.58e-05
MI / SHAM	Atf7ip	1895.85	-0.752532	0.160927	-4.67622	2.92e-06	5.62e-05
MI / SHAM	Zfp217	77.6147	-0.932352	0.199409	-4.67558	2.93e-06	5.63e-05
MI / SHAM	Tmem11	496.88	0.545461	0.116683	4.67473	2.94e-06	5.65e-05
MI / SHAM	Ndufb5	1660.41	0.459216	0.0982405	4.67441	2.95e-06	5.65e-05
MI / SHAM	Lysmd3	230.196	-0.629616	0.134752	-4.67241	2.98e-06	5.7e-05
MI / SHAM	D030056L22Rik	527.074	0.473271	0.101342	4.67002	3.01e-06	5.76e-05
MI / SHAM	Slc39a12	1035.2	-0.611506	0.130994	-4.6682	3.04e-06	5.8e-05
MI / SHAM	Tmem199	668.08	0.409699	0.0877776	4.66746	3.05e-06	5.8e-05
MI / SHAM	Brwd3	427.201	-0.696382	0.149258	-4.66563	3.08e-06	5.84e-05
MI / SHAM	Cavin1	425.134	-0.708051	0.151754	-4.66579	3.07e-06	5.84e-05
MI / SHAM	Mpp7	107.6	-1.14353	0.245192	-4.66381	3.1e-06	5.89e-05
MI / SHAM	Selenom	1701.44	0.546931	0.117281	4.66344	3.11e-06	5.89e-05
MI / SHAM	Slc38a11	32.2319	-1.47269	0.315933	-4.6614	3.14e-06	5.94e-05
MI / SHAM	Ak6	1408.1	0.442519	0.095001	4.65805	3.19e-06	6.03e-05
MI / SHAM	Niban1	64.0063	-1.00251	0.21521	-4.65826	3.19e-06	6.03e-05
MI / SHAM	Clic6	695.982	-3.8103	0.818061	-4.65773	3.2e-06	6.03e-05
MI / SHAM	Ecrg4	258.828	-4.0696	0.873827	-4.65722	3.21e-06	6.03e-05
MI / SHAM	Uchl1	9995.85	0.501095	0.107598	4.6571	3.21e-06	6.03e-05
MI / SHAM	Psmb7	1974.61	0.492721	0.105818	4.6563	3.22e-06	6.05e-05
MI / SHAM	Steap4	19.428	-2.88243	0.619194	-4.65513	3.24e-06	6.08e-05
MI / SHAM	Gpc4	604.584	-0.490131	0.1053	-4.65462	3.25e-06	6.09e-05
MI / SHAM	Rbm47	58.601	-2.57034	0.552257	-4.65424	3.25e-06	6.09e-05
MI / SHAM	Swap70	214.997	-0.694675	0.149364	-4.65088	3.31e-06	6.18e-05
MI / SHAM	Eif1b	2050.88	0.49943	0.107395	4.6504	3.31e-06	6.18e-05
MI / SHAM	Stom	271.061	-0.635428	0.136635	-4.65055	3.31e-06	6.18e-05
MI / SHAM	Dynlrb1	2444.81	0.442977	0.0952974	4.64836	3.35e-06	6.24e-05
MI / SHAM	Pfdn6	729.792	0.620093	0.1335	4.64487	3.4e-06	6.34e-05
MI / SHAM	Cox6c	3255.64	0.532715	0.114788	4.64086	3.47e-06	6.45e-05
MI / SHAM	Bend6	2390.05	0.425618	0.0917302	4.63989	3.49e-06	6.46e-05
MI / SHAM	Selenok	1964.13	0.493297	0.106312	4.64011	3.48e-06	6.46e-05
MI / SHAM	Syn3	225.107	-0.856873	0.184666	-4.64013	3.48e-06	6.46e-05
MI / SHAM	D430019H16Rik	3410.88	-0.427821	0.0922586	-4.63719	3.53e-06	6.53e-05
MI / SHAM	Gpr3	99.486	0.970568	0.209303	4.63714	3.53e-06	6.53e-05
MI / SHAM	Sncb	7823.43	0.515458	0.111166	4.63683	3.54e-06	6.54e-05
MI / SHAM	Nedd8	1317.41	0.530456	0.114419	4.63609	3.55e-06	6.55e-05
MI / SHAM	Lingo3	1030.75	0.611118	0.131888	4.63362	3.59e-06	6.62e-05
MI / SHAM	Alms1	262.912	-0.624907	0.135012	-4.62853	3.68e-06	6.77e-05
MI / SHAM	S1pr3	169.817	-0.636761	0.137574	-4.6285	3.68e-06	6.77e-05
MI / SHAM	Klhl11	472.262	-1.05937	0.229014	-4.6258	3.73e-06	6.85e-05
MI / SHAM	Rps7-ps3	987.841	0.644403	0.139349	4.62438	3.76e-06	6.89e-05
MI / SHAM	Efs	220.07	-1.17158	0.253542	-4.62087	3.82e-06	7e-05
MI / SHAM	Ldlrap1	75.3823	-1.02289	0.22152	-4.61759	3.88e-06	7.1e-05
MI / SHAM	Phc3	1615.15	-0.471792	0.102185	-4.61703	3.89e-06	7.11e-05
MI / SHAM	Elp5	930.244	0.451492	0.09783	4.61507	3.93e-06	7.17e-05
MI / SHAM	Nras	815.199	-0.582489	0.126221	-4.61483	3.93e-06	7.17e-05
MI / SHAM	Sstr4	271.95	-0.777015	0.168383	-4.61456	3.94e-06	7.17e-05
MI / SHAM	Kcne2	179.732	-4.79349	1.03885	-4.61424	3.95e-06	7.18e-05
MI / SHAM	Rbx1	1656.45	0.41264	0.0894469	4.61324	3.96e-06	7.2e-05
MI / SHAM	Tomm22	1208.16	0.40369	0.0875225	4.61242	3.98e-06	7.22e-05
MI / SHAM	Sqor	103.876	-0.839833	0.182154	-4.61056	4.02e-06	7.28e-05
MI / SHAM	Ppargc1b	133.975	-0.833142	0.180772	-4.60881	4.05e-06	7.33e-05
MI / SHAM	Tmem263	567.075	0.428235	0.0929358	4.60786	4.07e-06	7.36e-05
MI / SHAM	Frmd4b	665.39	-0.662496	0.143858	-4.6052	4.12e-06	7.45e-05
MI / SHAM	Tmem59l	5544.88	0.466263	0.101262	4.60452	4.13e-06	7.46e-05
MI / SHAM	Srp19	664.57	0.468095	0.101776	4.59925	4.24e-06	7.64e-05
MI / SHAM	Sap30	111.597	0.843296	0.183369	4.5989	4.25e-06	7.64e-05
MI / SHAM	Cd3eap	512.981	0.461916	0.100454	4.5983	4.26e-06	7.65e-05
MI / SHAM	Prrg4	35.4383	-1.93439	0.420677	-4.59828	4.26e-06	7.65e-05
MI / SHAM	Kank2	237.048	-0.944967	0.205594	-4.59628	4.3e-06	7.71e-05
MI / SHAM	Alms1-ps2	12.1755	2.55533	0.556206	4.59422	4.34e-06	7.78e-05
MI / SHAM	Ldlrad3	299.956	-0.574012	0.124975	-4.59301	4.37e-06	7.82e-05
MI / SHAM	Ntn1	184.568	-0.963288	0.209758	-4.59238	4.38e-06	7.83e-05
MI / SHAM	Ak7	88.066	-1.21815	0.265294	-4.59169	4.4e-06	7.85e-05
MI / SHAM	Cd93	167.007	-0.823286	0.179461	-4.58755	4.48e-06	8e-05
MI / SHAM	Fermt1	66.8931	1.48503	0.323757	4.58686	4.5e-06	8.01e-05
MI / SHAM	Scrt2	453.379	0.591311	0.128965	4.58506	4.54e-06	8.08e-05
MI / SHAM	Mob1a	464.492	-0.452685	0.0987567	-4.58384	4.57e-06	8.11e-05
MI / SHAM	Pcdh17	2370.83	-0.531664	0.116009	-4.58297	4.58e-06	8.14e-05
MI / SHAM	Lims1	551.742	-0.389711	0.085056	-4.58182	4.61e-06	8.18e-05
MI / SHAM	Prrx1	145.614	-0.887533	0.193896	-4.57737	4.71e-06	8.34e-05
MI / SHAM	Lmcd1	106.837	-0.799806	0.174741	-4.57709	4.71e-06	8.34e-05
MI / SHAM	Itpripl1	54.7144	-1.87408	0.409473	-4.57681	4.72e-06	8.35e-05
MI / SHAM	Slc16a9	92.6821	-1.5488	0.338611	-4.57399	4.79e-06	8.45e-05
MI / SHAM	Slc12a4	422.147	-0.990853	0.216681	-4.57286	4.81e-06	8.48e-05
MI / SHAM	Uchl3	561.775	0.482487	0.105506	4.57308	4.81e-06	8.48e-05
MI / SHAM	Opalin	466.797	-0.761627	0.166707	-4.56866	4.91e-06	8.64e-05
MI / SHAM	Adgra1	1551.97	0.513881	0.112507	4.56756	4.93e-06	8.66e-05
MI / SHAM	Ints8	605.17	0.461878	0.101112	4.568	4.92e-06	8.66e-05
MI / SHAM	Sult1c2	17.6942	-3.94054	0.862698	-4.56769	4.93e-06	8.66e-05
MI / SHAM	Ttc9b	875.099	0.603989	0.132254	4.56688	4.95e-06	8.68e-05
MI / SHAM	Ss18l2	500.809	0.504569	0.1105	4.56624	4.97e-06	8.69e-05
MI / SHAM	Cct7	3596.24	0.383022	0.0839069	4.56484	5e-06	8.74e-05
MI / SHAM	H2-Aa	39.9948	-2.26624	0.496524	-4.56422	5.01e-06	8.76e-05
MI / SHAM	Cbx5	4518.44	-0.493512	0.108156	-4.56299	5.04e-06	8.8e-05
MI / SHAM	Mc4r	107.335	1.08225	0.237339	4.55994	5.12e-06	8.92e-05
MI / SHAM	Igf2r	934.132	-0.487916	0.107069	-4.55702	5.19e-06	9.03e-05
MI / SHAM	Ptpn14	352.527	-0.916645	0.201166	-4.55667	5.2e-06	9.03e-05
MI / SHAM	Snap25	61557.7	0.440365	0.0966451	4.55652	5.2e-06	9.03e-05
MI / SHAM	Cdkn2d	754.302	0.44881	0.0985421	4.5545	5.25e-06	9.11e-05
MI / SHAM	Dlg2	7623.97	-0.550923	0.121002	-4.55303	5.29e-06	9.14e-05
MI / SHAM	Ndufa4	3096.85	0.531987	0.116837	4.55323	5.28e-06	9.14e-05
MI / SHAM	Epb41	772.464	-0.548221	0.120462	-4.55098	5.34e-06	9.21e-05
MI / SHAM	Fgd6	383.817	-0.50902	0.111891	-4.54924	5.38e-06	9.28e-05
MI / SHAM	Neto1	1917.91	-0.702498	0.154496	-4.54703	5.44e-06	9.37e-05
MI / SHAM	Usp22	4615.85	-0.423069	0.0930649	-4.54596	5.47e-06	9.4e-05
MI / SHAM	Ccdc136	1158.71	0.500181	0.110054	4.54485	5.5e-06	9.44e-05
MI / SHAM	Stxbp5l	1266.04	-0.926093	0.203805	-4.544	5.52e-06	9.46e-05
MI / SHAM	Mtx2	636.331	0.435984	0.0960147	4.5408	5.6e-06	9.59e-05
MI / SHAM	Add3	2961.85	-0.455338	0.100305	-4.53954	5.64e-06	9.63e-05
MI / SHAM	Ly6c1	719.266	0.674807	0.148681	4.53862	5.66e-06	9.67e-05
MI / SHAM	Ap2s1	2150.64	0.53743	0.118434	4.53782	5.68e-06	9.69e-05
MI / SHAM	Clock	2049.7	-0.427583	0.0942425	-4.53705	5.7e-06	9.71e-05
MI / SHAM	Atp6v0c	16823.2	0.422598	0.0931669	4.53592	5.74e-06	9.75e-05
MI / SHAM	Atrx	4877.38	-0.554236	0.12222	-4.53475	5.77e-06	9.79e-05
MI / SHAM	Gabrb1	4746.06	-0.573964	0.126624	-4.53283	5.82e-06	9.86e-05
MI / SHAM	Prkcq	305.224	-0.67794	0.149607	-4.53147	5.86e-06	9.92e-05
MI / SHAM	Slc39a4	24.4381	-2.10808	0.465247	-4.5311	5.87e-06	9.92e-05
MI / SHAM	Gmeb1	520.531	-0.457285	0.100958	-4.52945	5.91e-06	9.99e-05
MI / SHAM	Lypd6	482.374	-0.722714	0.159565	-4.52927	5.92e-06	9.99e-05
MI / SHAM	Slc6a20a	362.004	-1.77212	0.39128	-4.52903	5.93e-06	9.99e-05
MI / SHAM	Ramac	1432.99	0.427204	0.0943529	4.52773	5.96e-06	0.000100428
MI / SHAM	Mapk11	497.401	0.43945	0.0970982	4.52583	6.02e-06	0.000101188
MI / SHAM	Wars2	156.159	-0.793566	0.175347	-4.5257	6.02e-06	0.000101188
MI / SHAM	Slitrk4	1149.92	-0.640246	0.141515	-4.52424	6.06e-06	0.000101786
MI / SHAM	Ppp1r12c	1950.68	0.499032	0.110374	4.52128	6.15e-06	0.000103115
MI / SHAM	Cldn5	598.198	-0.642467	0.142108	-4.52097	6.16e-06	0.000103157
MI / SHAM	Psma5	1101.62	0.408455	0.0903857	4.51902	6.21e-06	0.000103901
MI / SHAM	Ap2m1	11098.9	0.446664	0.0989571	4.51371	6.37e-06	0.000106272
MI / SHAM	Ccn1	187.208	1.24916	0.276756	4.51359	6.37e-06	0.000106272
MI / SHAM	Uaca	202.697	-0.841362	0.186474	-4.51196	6.42e-06	0.000106984
MI / SHAM	Cystm1	733.882	0.468963	0.103947	4.51157	6.43e-06	0.000107072
MI / SHAM	Nkain3	232.31	-1.18318	0.262303	-4.51075	6.46e-06	0.000107182
MI / SHAM	Dnaaf3	33.8573	-1.57148	0.348437	-4.51009	6.48e-06	0.000107387
MI / SHAM	Pdlim5	711.877	-0.452255	0.100341	-4.50718	6.57e-06	0.000108557
MI / SHAM	Sowahb	124.066	0.924251	0.205063	4.50715	6.57e-06	0.000108557
MI / SHAM	Gjc2	219.752	-0.837637	0.185857	-4.50688	6.58e-06	0.000108584
MI / SHAM	Dock5	271.037	-0.642162	0.142529	-4.50547	6.62e-06	0.0001092
MI / SHAM	Aqp1	164.697	-4.82602	1.07137	-4.50451	6.65e-06	0.000109582
MI / SHAM	Jmjd6	450.252	0.471346	0.104652	4.50395	6.67e-06	0.000109765
MI / SHAM	Txnl1	1569.27	0.430832	0.0956624	4.50368	6.68e-06	0.000109794
MI / SHAM	Utp3	787.389	0.388295	0.0862903	4.49987	6.8e-06	0.000111668
MI / SHAM	Hus1	265.284	-0.569917	0.126675	-4.49906	6.83e-06	0.000111946
MI / SHAM	Tjp2	711.875	-0.478916	0.106451	-4.49892	6.83e-06	0.000111946
MI / SHAM	Nab2	906.387	0.473348	0.105247	4.4975	6.88e-06	0.000112581
MI / SHAM	Pfdn4	272.653	0.696205	0.154823	4.49678	6.9e-06	0.000112853
MI / SHAM	Uchl5	797.762	0.522508	0.116215	4.49605	6.92e-06	0.000113124
MI / SHAM	Suclg1	2116.85	0.439565	0.0977804	4.49542	6.94e-06	0.000113347
MI / SHAM	Eif4a3	1101.2	0.410663	0.0913721	4.49441	6.98e-06	0.000113665
MI / SHAM	Necab1	2671.19	0.649248	0.144454	4.4945	6.97e-06	0.000113665
MI / SHAM	Dusp16	283.888	-0.58403	0.129974	-4.49344	7.01e-06	0.000114068
MI / SHAM	Rgmb	794.707	-0.641849	0.142873	-4.49245	7.04e-06	0.000114452
MI / SHAM	Bgn	331.761	-1.01575	0.226135	-4.49178	7.06e-06	0.00011451
MI / SHAM	Khdrbs3	4146.69	0.410186	0.0913244	4.49153	7.07e-06	0.000114529
MI / SHAM	Psmb5	1829.3	0.479413	0.106765	4.49033	7.11e-06	0.000115061
MI / SHAM	Spata2l	748.534	0.45426	0.101191	4.48914	7.15e-06	0.000115592
MI / SHAM	Slco1a5	11.1721	-3.21755	0.717132	-4.4867	7.23e-06	0.000116811
MI / SHAM	Ablim1	2320.31	-0.391749	0.087331	-4.4858	7.26e-06	0.000117076
MI / SHAM	Myo9a	2766.64	-0.61092	0.136211	-4.4851	7.29e-06	0.000117343
MI / SHAM	Gramd3	278.029	-0.682795	0.152292	-4.48346	7.34e-06	0.000117902
MI / SHAM	Tmcc3	1325.83	-0.589356	0.131449	-4.48355	7.34e-06	0.000117902
MI / SHAM	Psmb1	2360.37	0.437712	0.0976845	4.48087	7.43e-06	0.000119189
MI / SHAM	Pygo1	1599.34	-0.537957	0.12006	-4.48073	7.44e-06	0.000119189
MI / SHAM	Itga9	133.959	-1.0368	0.231452	-4.47957	7.48e-06	0.000119723
MI / SHAM	Vtn	1113.14	-0.644379	0.1439	-4.47796	7.54e-06	0.000120507
MI / SHAM	Sub1	4380.94	0.44705	0.0998433	4.47752	7.55e-06	0.000120642
MI / SHAM	Rest	129.562	-0.734907	0.164255	-4.4742	7.67e-06	0.000122295
MI / SHAM	Nedd4	10631.9	-0.437434	0.0977744	-4.47391	7.68e-06	0.000122339
MI / SHAM	Gosr1	1084.48	-0.588028	0.131468	-4.47278	7.72e-06	0.000122867
MI / SHAM	Trpc6	427.362	-0.710593	0.158905	-4.4718	7.76e-06	0.000123311
MI / SHAM	Dcp2	1453.15	-0.785903	0.175863	-4.46882	7.87e-06	0.0001248
MI / SHAM	Myh10	5399.91	0.4114	0.0920704	4.46832	7.88e-06	0.000124975
MI / SHAM	Kcnj2	296.616	-0.715023	0.160089	-4.4664	7.95e-06	0.000125647
MI / SHAM	Ppp1r12b	2668.31	-0.530154	0.118686	-4.46684	7.94e-06	0.000125647
MI / SHAM	Kif13a	746.169	-0.50622	0.113347	-4.46609	7.97e-06	0.000125675
MI / SHAM	Mrm3	225.695	0.558511	0.125063	4.46583	7.98e-06	0.000125709
MI / SHAM	Slc45a4	1010.4	-0.505077	0.113128	-4.46464	8.02e-06	0.000126168
MI / SHAM	Cnnm3	557.137	-0.439221	0.0984746	-4.46024	8.19e-06	0.00012866
MI / SHAM	Dnajc7	3650.95	0.418969	0.0939451	4.45972	8.21e-06	0.000128849
MI / SHAM	Csrnp3	2008.35	-0.546912	0.122652	-4.45904	8.23e-06	0.000129014
MI / SHAM	Hpf1	817.213	0.488931	0.109645	4.45924	8.23e-06	0.000129014
MI / SHAM	Filip1	340.775	-0.942436	0.211375	-4.4586	8.25e-06	0.000129157
MI / SHAM	Zkscan16	738.256	-0.841627	0.188803	-4.4577	8.28e-06	0.000129573
MI / SHAM	Tnik	4489.56	-0.388356	0.0871393	-4.45672	8.32e-06	0.000130044
MI / SHAM	Il17rd	135.701	-0.697034	0.156425	-4.45604	8.35e-06	0.000130336
MI / SHAM	Ndufs4	1165.02	0.564919	0.126822	4.45443	8.41e-06	0.000131191
MI / SHAM	Garnl3	767.264	0.523897	0.117619	4.4542	8.42e-06	0.000131207
MI / SHAM	Fdft1	1748.86	0.440423	0.0989658	4.45026	8.58e-06	0.000133387
MI / SHAM	Usp6nl	501.626	-0.615309	0.138262	-4.45031	8.57e-06	0.000133387
MI / SHAM	Frmd4a	1272.81	-0.392953	0.0883214	-4.44913	8.62e-06	0.000133837
MI / SHAM	Psmc5	3050.12	0.435107	0.0977927	4.44928	8.62e-06	0.000133837
MI / SHAM	Ntrk2	13236.9	-0.456052	0.102514	-4.44866	8.64e-06	0.000134001
MI / SHAM	Arhgdib	146.006	-0.678951	0.15269	-4.4466	8.72e-06	0.000135165
MI / SHAM	Praf2	1586.73	0.394298	0.0886895	4.44583	8.76e-06	0.000135521
MI / SHAM	Kcnk13	149.897	-0.724855	0.163264	-4.43979	9e-06	0.000139253
MI / SHAM	Mavs	147.167	-0.621162	0.140014	-4.43642	9.15e-06	0.000141314
MI / SHAM	Loxl2	26.0116	-2.60873	0.58811	-4.43578	9.17e-06	0.000141599
MI / SHAM	Arhgap35	4647.38	-0.614978	0.138647	-4.43556	9.18e-06	0.00014161
MI / SHAM	Tmem14a	504.44	0.452528	0.102045	4.4346	9.22e-06	0.000141976
MI / SHAM	Cox7c	2102.85	0.503601	0.113568	4.43436	9.23e-06	0.000142006
MI / SHAM	Klhl24	1222.58	-0.45834	0.103376	-4.43371	9.26e-06	0.000142299
MI / SHAM	Enah	4108.89	-0.424948	0.0959127	-4.43057	9.4e-06	0.000144251
MI / SHAM	Frmpd3	1011.79	-0.498015	0.112426	-4.42971	9.44e-06	0.000144695
MI / SHAM	Nsd1	3270.66	-0.410256	0.0926622	-4.42744	9.54e-06	0.00014609
MI / SHAM	Emilin2	104.581	0.9425	0.212935	4.42624	9.59e-06	0.000146632
MI / SHAM	Wfs1	3300.88	0.444967	0.100526	4.42638	9.58e-06	0.000146632
MI / SHAM	Fn3k	449.911	0.411757	0.0930588	4.4247	9.66e-06	0.000147541
MI / SHAM	Plppr4	7275.63	-0.519293	0.117372	-4.42433	9.67e-06	0.000147659
MI / SHAM	Helz	1303.62	-0.641949	0.145127	-4.42337	9.72e-06	0.000148177
MI / SHAM	Nr2c2	2628.62	-0.444343	0.100494	-4.42159	9.8e-06	0.000149266
MI / SHAM	Pbrm1	1351.83	-0.629975	0.14254	-4.41965	9.89e-06	0.000150473
MI / SHAM	Rasl11b	1099.1	0.607794	0.137535	4.4192	9.91e-06	0.00015059
MI / SHAM	Sostdc1	189.216	-2.77927	0.628926	-4.41908	9.91e-06	0.00015059
MI / SHAM	Aff2	238.209	-1.25928	0.28511	-4.41683	1e-05	0.000152026
MI / SHAM	Arhgdig	711.558	0.497975	0.112818	4.41398	1.01e-05	0.000153899
MI / SHAM	Aimp1	902.931	0.388089	0.0880092	4.40964	1.04e-05	0.000156291
MI / SHAM	Ccl27a	877.304	0.577705	0.130998	4.41003	1.03e-05	0.000156291
MI / SHAM	Inppl1	530.141	-0.526085	0.119303	-4.40964	1.04e-05	0.000156291
MI / SHAM	Ppp1cc	3461.34	0.426488	0.0967833	4.40662	1.05e-05	0.000158194
MI / SHAM	Psmc4	1638.24	0.409383	0.0929767	4.40307	1.07e-05	0.000160661
MI / SHAM	Avpi1	305.935	0.620427	0.140937	4.40215	1.07e-05	0.000161053
MI / SHAM	Sox5	628.398	-0.770967	0.17513	-4.40226	1.07e-05	0.000161053
MI / SHAM	Ldlrad4	402.673	-0.676005	0.153614	-4.40067	1.08e-05	0.000161855
MI / SHAM	Tnnt2	88.6828	1.41166	0.320783	4.40068	1.08e-05	0.000161855
MI / SHAM	Rab4a	614.052	0.439872	0.0999645	4.40029	1.08e-05	0.000161995
MI / SHAM	Pcdhgb1	315.2	-0.878016	0.199558	-4.3998	1.08e-05	0.000162211
MI / SHAM	Col1a2	237.928	-2.02342	0.460097	-4.39782	1.09e-05	0.000163402
MI / SHAM	Adh1	9.52816	-3.53378	0.803997	-4.39527	1.11e-05	0.00016503
MI / SHAM	Evi5	1367.1	-0.403153	0.0917201	-4.39546	1.11e-05	0.00016503
MI / SHAM	Wnk3	870.479	-0.617837	0.14058	-4.39493	1.11e-05	0.00016514
MI / SHAM	Gm20594	24192.2	0.628138	0.142978	4.39325	1.12e-05	0.000166267
MI / SHAM	Cyb5d1	363.039	-0.602488	0.137147	-4.393	1.12e-05	0.000166309
MI / SHAM	Xpr1	3084.93	-0.457692	0.104211	-4.39198	1.12e-05	0.000166941
MI / SHAM	Ptbp1	579.976	-0.464224	0.10581	-4.38734	1.15e-05	0.000170078
MI / SHAM	Cul4b	924.901	-0.830893	0.189469	-4.38539	1.16e-05	0.000171456
MI / SHAM	Endov	790.848	-0.514764	0.117388	-4.38516	1.16e-05	0.000171484
MI / SHAM	Ncor1	5584.08	-0.474733	0.108313	-4.38298	1.17e-05	0.000173049
MI / SHAM	Eya1	332.011	-0.66018	0.150651	-4.38218	1.17e-05	0.000173531
MI / SHAM	Vezf1	337.216	-0.4449	0.101566	-4.38041	1.18e-05	0.000174788
MI / SHAM	Gprin2	68.9203	-1.70792	0.389934	-4.38001	1.19e-05	0.000174956
MI / SHAM	Naa20	984.919	0.449435	0.10264	4.37877	1.19e-05	0.000175792
MI / SHAM	Adipor2	1419.58	0.535823	0.122404	4.3775	1.2e-05	0.000176661
MI / SHAM	Kmt5b	1214.74	-0.455784	0.104137	-4.37677	1.2e-05	0.0001771
MI / SHAM	1700123O20Rik	281.136	0.527135	0.12045	4.37637	1.21e-05	0.000177261
MI / SHAM	Gm29216	87409.7	0.621293	0.142037	4.37417	1.22e-05	0.000178738
MI / SHAM	Rprm	621.205	0.853815	0.195194	4.37419	1.22e-05	0.000178738
MI / SHAM	Cfl1	16293.7	0.467895	0.106977	4.37378	1.22e-05	0.000178789
MI / SHAM	Tln2	2504.43	-0.490035	0.112041	-4.37372	1.22e-05	0.000178789
MI / SHAM	Grm5	6600.51	-0.57652	0.131827	-4.37331	1.22e-05	0.000178917
MI / SHAM	Pcdhgb6	515.767	-0.682027	0.155977	-4.37261	1.23e-05	0.000178917
MI / SHAM	Bloc1s2	463.159	0.5338	0.122097	4.37194	1.23e-05	0.000178979
MI / SHAM	Gdap2	733.818	0.478151	0.109367	4.37199	1.23e-05	0.000178979
MI / SHAM	Msx1	165.155	-2.25405	0.515553	-4.3721	1.23e-05	0.000178979
MI / SHAM	Tenm2	2963.42	-0.616859	0.141155	-4.37008	1.24e-05	0.000180304
MI / SHAM	Zfp687	678.32	-0.395073	0.0904069	-4.36994	1.24e-05	0.000180304
MI / SHAM	Slco2b1	342.238	-0.517437	0.118492	-4.36687	1.26e-05	0.000182217
MI / SHAM	Arrb1	5294.24	-0.424138	0.0972604	-4.36085	1.3e-05	0.000186806
MI / SHAM	Prlr	647.047	-3.54525	0.812949	-4.36098	1.29e-05	0.000186806
MI / SHAM	Ccdc50	1162.54	-0.518483	0.118901	-4.36064	1.3e-05	0.00018682
MI / SHAM	Cox7b	2602.66	0.626772	0.143794	4.35883	1.31e-05	0.000187878
MI / SHAM	Lnpep	917.454	-1.46228	0.335466	-4.35895	1.31e-05	0.000187878
MI / SHAM	U2af1	921.999	0.39998	0.0917629	4.35884	1.31e-05	0.000187878
MI / SHAM	Tns4	13.5274	-2.84912	0.65386	-4.35739	1.32e-05	0.000188956
MI / SHAM	Jdp2	688.177	0.499452	0.114664	4.35579	1.33e-05	0.000190175
MI / SHAM	Pop5	713.246	0.538971	0.1238	4.35357	1.34e-05	0.000191946
MI / SHAM	Ttbk2	2035.21	-0.46138	0.106031	-4.35136	1.35e-05	0.000193718
MI / SHAM	Atp5o	3221.49	0.497403	0.114358	4.34953	1.36e-05	0.000195105
MI / SHAM	Bmp4	49.4284	-1.48904	0.342354	-4.34942	1.37e-05	0.000195105
MI / SHAM	Clec1a	42.7206	-1.37457	0.31612	-4.34827	1.37e-05	0.00019596
MI / SHAM	Bag5	950.034	0.393697	0.090546	4.34803	1.37e-05	0.000195997
MI / SHAM	Mif	1743.78	0.556507	0.128021	4.34699	1.38e-05	0.000196761
MI / SHAM	Polr2j	502.769	0.55193	0.127056	4.34399	1.4e-05	0.000199296
MI / SHAM	Mrpl15	589.334	0.397757	0.0915818	4.34319	1.4e-05	0.000199849
MI / SHAM	Fgf12	2478.75	0.468569	0.107946	4.34078	1.42e-05	0.000201707
MI / SHAM	Gadd45a	98.1937	0.803443	0.185086	4.34091	1.42e-05	0.000201707
MI / SHAM	Folr1	149.532	-4.37133	1.00712	-4.34042	1.42e-05	0.000201858
MI / SHAM	Adcy1	22532.6	-0.766676	0.176704	-4.33875	1.43e-05	0.000203228
MI / SHAM	Cox7a2	1895.67	0.456097	0.105136	4.33816	1.44e-05	0.000203592
MI / SHAM	Ndufa5	1466.68	0.554315	0.127834	4.3362	1.45e-05	0.000205241
MI / SHAM	Lysmd2	809.706	0.429585	0.0990849	4.33552	1.45e-05	0.000205696
MI / SHAM	Dll4	49.6141	-1.16987	0.269947	-4.3337	1.47e-05	0.00020705
MI / SHAM	Ttr	32019	-4.78685	1.10515	-4.33142	1.48e-05	0.000208852
MI / SHAM	Uqcc2	911.713	0.554348	0.127981	4.33147	1.48e-05	0.000208852
MI / SHAM	Atp5md	2453.1	0.593868	0.137141	4.33034	1.49e-05	0.000209692
MI / SHAM	Cfdp1	1794.77	0.474014	0.109469	4.33013	1.49e-05	0.000209718
MI / SHAM	Rpl22l1	655.3	0.610141	0.140925	4.32954	1.49e-05	0.000210094
MI / SHAM	Adra1a	114.946	-1.04852	0.242255	-4.32818	1.5e-05	0.000211214
MI / SHAM	Rsad2	36.6425	-1.74642	0.403575	-4.32737	1.51e-05	0.000211811
MI / SHAM	Cables1	354.231	0.642811	0.148598	4.32584	1.52e-05	0.000212924
MI / SHAM	Gpatch4	482.106	0.471037	0.108888	4.32587	1.52e-05	0.000212924
MI / SHAM	Errfi1	902.222	0.561183	0.129736	4.32556	1.52e-05	0.000213013
MI / SHAM	Mrpl21	420.359	0.530882	0.122809	4.32283	1.54e-05	0.000215482
MI / SHAM	Uba52	1679.21	0.859742	0.198952	4.32136	1.55e-05	0.000216743
MI / SHAM	Kcnn3	515.026	-0.738145	0.170855	-4.32029	1.56e-05	0.000217463
MI / SHAM	Psmb2	1333.9	0.458247	0.10607	4.32025	1.56e-05	0.000217463
MI / SHAM	Mphosph6	292.295	0.512973	0.118745	4.31995	1.56e-05	0.000217529
MI / SHAM	Mrpl49	784.216	0.410045	0.0949262	4.31962	1.56e-05	0.000217529
MI / SHAM	Nrp2	1901.27	-0.464288	0.10748	-4.31975	1.56e-05	0.000217529
MI / SHAM	Rassf4	159.486	-0.663301	0.153562	-4.31944	1.56e-05	0.000217529
MI / SHAM	Tgfbi	82.7627	-1.02076	0.236354	-4.31875	1.57e-05	0.000217982
MI / SHAM	Gapdh	50543.6	0.445503	0.103169	4.3182	1.57e-05	0.000218199
MI / SHAM	Asxl2	784.714	-0.49009	0.113532	-4.31677	1.58e-05	0.000219426
MI / SHAM	P2ry13	265.339	-0.589734	0.136641	-4.31595	1.59e-05	0.000220057
MI / SHAM	Ethe1	163.214	0.611865	0.141787	4.31538	1.59e-05	0.000220355
MI / SHAM	Parva	1526.18	-0.467502	0.108336	-4.31528	1.59e-05	0.000220355
MI / SHAM	mt-Nd6	3660.46	0.600161	0.13909	4.31491	1.6e-05	0.000220426
MI / SHAM	Timm9	569.052	0.497762	0.11536	4.31484	1.6e-05	0.000220426
MI / SHAM	Gm28661	222393	0.419674	0.0972758	4.31427	1.6e-05	0.000220809
MI / SHAM	Rbp1	269.642	-0.963409	0.223421	-4.31208	1.62e-05	0.000222631
MI / SHAM	Chst1	6256.97	0.40818	0.0946661	4.31179	1.62e-05	0.00022274
MI / SHAM	Hdgfl2	1862.9	0.396061	0.0919121	4.30913	1.64e-05	0.000225249
MI / SHAM	Pecam1	589.744	-0.462148	0.107278	-4.30795	1.65e-05	0.000226074
MI / SHAM	Wfdc2	27.7994	-3.27858	0.761302	-4.30655	1.66e-05	0.00022732
MI / SHAM	Zc3hav1	187.681	-0.623824	0.144867	-4.30618	1.66e-05	0.000227505
MI / SHAM	Tpt1	7730.57	0.538577	0.125081	4.30581	1.66e-05	0.000227695
MI / SHAM	Itgb4	240.979	-0.623806	0.144924	-4.30435	1.67e-05	0.000229012
MI / SHAM	Galnt2l	633.144	1.02217	0.237814	4.29821	1.72e-05	0.000235054
MI / SHAM	Msi2	2342.49	-0.494256	0.115001	-4.29783	1.72e-05	0.000235264
MI / SHAM	Kcnj6	706.362	-0.800887	0.186372	-4.29724	1.73e-05	0.000235697
MI / SHAM	Efhb	14.3904	-2.29144	0.533431	-4.29567	1.74e-05	0.000237173
MI / SHAM	Pradc1	161.336	0.684506	0.159365	4.29522	1.75e-05	0.000237463
MI / SHAM	Igf2	1683.45	-1.9925	0.46406	-4.29362	1.76e-05	0.000238978
MI / SHAM	Sipa1l1	8010.34	-0.57337	0.133589	-4.29204	1.77e-05	0.000240381
MI / SHAM	Ddx47	888.546	0.404769	0.0943352	4.29075	1.78e-05	0.000241343
MI / SHAM	Ndnf	562.431	-0.918047	0.213962	-4.2907	1.78e-05	0.000241343
MI / SHAM	Vbp1	1027.91	0.37997	0.088575	4.28981	1.79e-05	0.000242118
MI / SHAM	Snrpb2	520.786	0.493878	0.11514	4.28937	1.79e-05	0.000242367
MI / SHAM	Timm8b	1195.8	0.499252	0.116397	4.28921	1.79e-05	0.000242367
MI / SHAM	Lgals3	25.0923	-1.59397	0.371659	-4.2888	1.8e-05	0.000242621
MI / SHAM	Pcdhgb5	228.897	-0.763274	0.178019	-4.28759	1.81e-05	0.000243541
MI / SHAM	Dgcr6	380.304	0.463266	0.108131	4.2843	1.83e-05	0.000246971
MI / SHAM	Swi5	2566.42	0.465024	0.108553	4.28383	1.84e-05	0.000247289
MI / SHAM	Ndufab1	1422.39	0.464051	0.108359	4.28255	1.85e-05	0.000248309
MI / SHAM	Nptn	11769.8	0.395844	0.0924357	4.28237	1.85e-05	0.000248309
MI / SHAM	Plec	3495.6	-0.386961	0.090359	-4.28248	1.85e-05	0.000248309
MI / SHAM	Ccdc8	106.47	-0.714334	0.16686	-4.28103	1.86e-05	0.000249398
MI / SHAM	Tgtp1	33.8756	-1.98792	0.464538	-4.27934	1.87e-05	0.00025069
MI / SHAM	Erh	644.259	0.49385	0.115416	4.27886	1.88e-05	0.000251026
MI / SHAM	Hs6st3	274.946	-1.28077	0.299416	-4.27756	1.89e-05	0.000252294
MI / SHAM	Epn3	128.468	-2.81901	0.659235	-4.27618	1.9e-05	0.000253652
MI / SHAM	Pdrg1	463.939	0.629454	0.147212	4.27584	1.9e-05	0.000253834
MI / SHAM	Id1	240.565	0.683855	0.159987	4.27444	1.92e-05	0.000255222
MI / SHAM	Ndufs5	1520.19	0.448847	0.105016	4.2741	1.92e-05	0.000255304
MI / SHAM	Col1a1	133.733	-1.24926	0.292474	-4.27135	1.94e-05	0.000257952
MI / SHAM	Arfgef2	1614.04	-0.529404	0.124005	-4.2692	1.96e-05	0.000260072
MI / SHAM	Rab3a	10003.8	0.455983	0.106809	4.26917	1.96e-05	0.000260072
MI / SHAM	Xdh	157.173	0.89223	0.209043	4.26816	1.97e-05	0.000260828
MI / SHAM	Ncam2	1139.35	-0.732176	0.1716	-4.26675	1.98e-05	0.000262265
MI / SHAM	Gmnc	79.487	-1.06072	0.24869	-4.26522	2e-05	0.000263862
MI / SHAM	Abca4	157.071	-2.39635	0.561891	-4.26479	2e-05	0.000264154
MI / SHAM	Itgbl1	88.8657	-0.99364	0.23304	-4.26382	2.01e-05	0.000265089
MI / SHAM	Nt5c3	677.262	0.49281	0.115608	4.26277	2.02e-05	0.000265911
MI / SHAM	Gtf2f1	1588.23	0.382566	0.0898777	4.25652	2.08e-05	0.000273021
MI / SHAM	Gkn3	18.4824	-1.98572	0.466609	-4.25563	2.08e-05	0.000273883
MI / SHAM	Zc3h12c	303.294	-0.696354	0.163672	-4.25458	2.09e-05	0.000274955
MI / SHAM	Csf1	552.094	-0.561	0.131883	-4.25378	2.1e-05	0.000275508
MI / SHAM	Lrp1	8860.68	0.493807	0.116119	4.25261	2.11e-05	0.000276719
MI / SHAM	Chd6	1903.66	-0.415002	0.0976203	-4.25119	2.13e-05	0.000277822
MI / SHAM	Sh3gl1	737.914	0.502606	0.118227	4.2512	2.13e-05	0.000277822
MI / SHAM	Fchsd1	128.951	-0.766807	0.180411	-4.25034	2.13e-05	0.000278429
MI / SHAM	Rmdn3	1017.21	0.385274	0.0906455	4.25034	2.13e-05	0.000278429
MI / SHAM	Exosc9	726.404	0.433901	0.102125	4.24871	2.15e-05	0.000280234
MI / SHAM	Ppif	623.456	0.515005	0.121222	4.24843	2.15e-05	0.000280368
MI / SHAM	Fabp3	1245.37	0.500517	0.117852	4.24701	2.17e-05	0.000281932
MI / SHAM	Elf1	148.833	-0.601237	0.141575	-4.24679	2.17e-05	0.000281979
MI / SHAM	Ipo4	1386.15	0.671253	0.158127	4.24502	2.19e-05	0.000283967
MI / SHAM	Pak1ip1	918.086	0.427686	0.100754	4.24486	2.19e-05	0.000283967
MI / SHAM	Mrps14	532.816	0.509704	0.120152	4.24216	2.21e-05	0.000287186
MI / SHAM	Serpinb9	177.968	-0.600244	0.141561	-4.24019	2.23e-05	0.00028926
MI / SHAM	2310061I04Rik	886.906	0.37963	0.0895391	4.23983	2.24e-05	0.000289264
MI / SHAM	Zfp563	164.589	-0.641483	0.151296	-4.23993	2.24e-05	0.000289264
MI / SHAM	Castor1	67.0794	0.889523	0.20983	4.23925	2.24e-05	0.000289781
MI / SHAM	Heatr1	465.397	0.443571	0.104639	4.23907	2.24e-05	0.000289782
MI / SHAM	Depp1	24.8179	1.68378	0.397255	4.23854	2.25e-05	0.000290241
MI / SHAM	Apobec1	46.4631	-1.26726	0.29903	-4.23792	2.26e-05	0.000290824
MI / SHAM	Abcc4	272.873	-0.908189	0.214388	-4.23619	2.27e-05	0.000292606
MI / SHAM	Stard8	237.746	-0.890789	0.210275	-4.23632	2.27e-05	0.000292606
MI / SHAM	Nadk2	171.588	-0.875768	0.206806	-4.23474	2.29e-05	0.000294274
MI / SHAM	Sertad2	581.089	-0.458953	0.108405	-4.23369	2.3e-05	0.000295417
MI / SHAM	Osbpl1a	3266.46	0.397793	0.0940041	4.23166	2.32e-05	0.000297867
MI / SHAM	Cep68	660.349	-0.445836	0.105414	-4.22937	2.34e-05	0.000300677
MI / SHAM	Amer2	2288.48	-0.38801	0.0917609	-4.22849	2.35e-05	0.000301625
MI / SHAM	Rnf213	284.412	-0.679838	0.160796	-4.22796	2.36e-05	0.000302091
MI / SHAM	Slc24a5	23.8698	-3.08568	0.730554	-4.22376	2.4e-05	0.000307308
MI / SHAM	Sgsh	180.06	-0.683914	0.161932	-4.22346	2.41e-05	0.000307475
MI / SHAM	Cav1	281.37	-0.620261	0.146878	-4.22297	2.41e-05	0.000307741
MI / SHAM	Pqbp1	1267.75	0.483936	0.114598	4.22291	2.41e-05	0.000307741
MI / SHAM	Fezf2	872.272	0.58943	0.139602	4.22221	2.42e-05	0.000308301
MI / SHAM	Lamtor5	572.783	0.455719	0.10794	4.22198	2.42e-05	0.000308301
MI / SHAM	Pla2g4e	113.168	-1.03848	0.245967	-4.22203	2.42e-05	0.000308301
MI / SHAM	Fmnl2	1255.06	-0.402817	0.0954646	-4.21955	2.45e-05	0.000311166
MI / SHAM	Lin52	538.925	0.45679	0.108287	4.21831	2.46e-05	0.000312632
MI / SHAM	Cntnap5c	230.282	-0.924675	0.219274	-4.21698	2.48e-05	0.000313275
MI / SHAM	Garre1	809.309	-0.660347	0.156586	-4.21714	2.47e-05	0.000313275
MI / SHAM	Gm10288	212.304	1.38914	0.329364	4.21764	2.47e-05	0.000313275
MI / SHAM	Hras	1910.16	0.428907	0.101704	4.21719	2.47e-05	0.000313275
MI / SHAM	Ppp1r9a	6475.83	-0.534916	0.126835	-4.21741	2.47e-05	0.000313275
MI / SHAM	Lbp	229.84	-2.49894	0.592915	-4.21466	2.5e-05	0.000315775
MI / SHAM	Pde4d	537.884	-0.779645	0.185033	-4.21355	2.51e-05	0.000316847
MI / SHAM	Lao1	8.58416	3.10967	0.738109	4.21303	2.52e-05	0.0003173
MI / SHAM	Steap1	49.9397	-4.57378	1.08566	-4.21288	2.52e-05	0.0003173
MI / SHAM	Exog	443.876	0.434693	0.103256	4.20987	2.56e-05	0.000321309
MI / SHAM	Mrpl20	848.663	0.47635	0.113194	4.20825	2.57e-05	0.000323378
MI / SHAM	Amn1	309.519	0.782546	0.185971	4.20789	2.58e-05	0.000323642
MI / SHAM	Gm28437	51343.4	0.641773	0.152611	4.20529	2.61e-05	0.000326944
MI / SHAM	Pelo	257.695	0.550738	0.130964	4.20525	2.61e-05	0.000326944
MI / SHAM	Igsf3	406.007	-0.572312	0.136142	-4.20379	2.62e-05	0.000328816
MI / SHAM	Fam120c	1093.42	-0.672556	0.160062	-4.20184	2.65e-05	0.00033141
MI / SHAM	Gm13835	637.598	0.468318	0.111461	4.20162	2.65e-05	0.000331473
MI / SHAM	Atp5mpl	1015.35	0.499885	0.118999	4.20075	2.66e-05	0.000332249
MI / SHAM	Eaf1	440.312	-0.635914	0.151379	-4.2008	2.66e-05	0.000332249
MI / SHAM	Arhgap5	3448.81	-0.413713	0.0985034	-4.19998	2.67e-05	0.000332475
MI / SHAM	Grb14	679.081	0.552629	0.131583	4.19985	2.67e-05	0.000332475
MI / SHAM	Pmvk	728.093	0.439537	0.104658	4.19974	2.67e-05	0.000332475
MI / SHAM	Stxbp4	545.364	-0.511612	0.121812	-4.2	2.67e-05	0.000332475
MI / SHAM	Tma7	1186.12	0.542188	0.129082	4.20034	2.67e-05	0.000332475
MI / SHAM	Farsa	624.815	0.395606	0.0942041	4.19945	2.68e-05	0.000332641
MI / SHAM	Csnk1g1	823.65	-0.514697	0.122585	-4.19871	2.68e-05	0.000333243
MI / SHAM	Necab3	424.982	0.581819	0.138616	4.19734	2.7e-05	0.000334736
MI / SHAM	Axin2	526.569	-0.516373	0.123037	-4.19688	2.71e-05	0.000335169
MI / SHAM	Cflar	547.88	-0.48194	0.114848	-4.19633	2.71e-05	0.000335734
MI / SHAM	Fbln1	239.66	-0.914696	0.217992	-4.19601	2.72e-05	0.000335785
MI / SHAM	Psmb4	1649.53	0.422937	0.100796	4.19595	2.72e-05	0.000335785
MI / SHAM	Ephb4	118.633	-0.900718	0.21485	-4.19232	2.76e-05	0.000340697
MI / SHAM	Mkln1	2369.35	-0.490598	0.11711	-4.1892	2.8e-05	0.000344632
MI / SHAM	Akt3	4296.69	-0.613927	0.146557	-4.18901	2.8e-05	0.000344674
MI / SHAM	Smpdl3a	546.367	-0.61457	0.146756	-4.1877	2.82e-05	0.000346147
MI / SHAM	Arid1a	2776	-0.484182	0.115682	-4.18547	2.85e-05	0.000349304
MI / SHAM	Cnih3	1615.9	0.389677	0.0931265	4.18439	2.86e-05	0.000350705
MI / SHAM	2610005L07Rik	1133.7	-0.617688	0.147647	-4.18354	2.87e-05	0.00035175
MI / SHAM	Cfap91	63.7922	-1.30498	0.311957	-4.18319	2.87e-05	0.000352028
MI / SHAM	Snta1	634.63	0.415821	0.0994567	4.18093	2.9e-05	0.000355284
MI / SHAM	Samd9l	87.3584	-0.8489	0.203109	-4.17954	2.92e-05	0.000357204
MI / SHAM	Tet1	282.55	-1.10985	0.265611	-4.17846	2.93e-05	0.000358625
MI / SHAM	Atp6ap2	4645.69	0.380597	0.0911007	4.17776	2.94e-05	0.000359252
MI / SHAM	Slc4a2	814.472	-1.40251	0.335712	-4.17773	2.94e-05	0.000359252
MI / SHAM	Mrpl32	379.826	0.480565	0.115043	4.17729	2.95e-05	0.000359683
MI / SHAM	Ap1m2	26.1527	1.8818	0.450668	4.17558	2.97e-05	0.000361855
MI / SHAM	Ssna1	415.393	0.436493	0.104556	4.17473	2.98e-05	0.000362937
MI / SHAM	Rps20	1417.77	0.508265	0.121827	4.17204	3.02e-05	0.000366849
MI / SHAM	Vwa5a	368.021	-0.453221	0.10867	-4.17061	3.04e-05	0.000368736
MI / SHAM	Bud31	678.581	0.454171	0.108917	4.16988	3.05e-05	0.000369648
MI / SHAM	Sod3	256.399	-0.652962	0.156623	-4.16901	3.06e-05	0.000370789
MI / SHAM	Mrpl51	931.082	0.496136	0.119011	4.16884	3.06e-05	0.000370795
MI / SHAM	Bex3	3187.74	0.403216	0.0967509	4.16757	3.08e-05	0.000372311
MI / SHAM	Kcna3	90.0718	-1.47659	0.354373	-4.16675	3.09e-05	0.000372848
MI / SHAM	Smox	784.321	0.43314	0.10397	4.166	3.1e-05	0.000373782
MI / SHAM	AI413582	434.305	0.603389	0.144865	4.16517	3.11e-05	0.000374055
MI / SHAM	Ap3s1	1257.77	0.383118	0.0919787	4.16529	3.11e-05	0.000374055
MI / SHAM	Pdgfd	124.775	-0.921311	0.221184	-4.16536	3.11e-05	0.000374055
MI / SHAM	Nr2c2ap	225.32	0.516873	0.124146	4.16344	3.13e-05	0.00037635
MI / SHAM	Ube2g2	1114.69	0.470596	0.113073	4.16187	3.16e-05	0.000378661
MI / SHAM	Nap1l5	6905.16	0.559493	0.134459	4.16105	3.17e-05	0.00037975
MI / SHAM	Srp9	1420.38	0.394957	0.0949482	4.15971	3.19e-05	0.000381714
MI / SHAM	Kctd11	40.9232	-1.20767	0.290398	-4.15867	3.2e-05	0.000383178
MI / SHAM	Ctnnb1	9708.49	0.454219	0.109286	4.15625	3.24e-05	0.000386963
MI / SHAM	Trpc5	375.881	-1.0017	0.241042	-4.15571	3.24e-05	0.000387608
MI / SHAM	Sdhb	2258.95	0.439513	0.105779	4.15501	3.25e-05	0.000388231
MI / SHAM	Abcc9	235.705	-0.575592	0.138541	-4.15467	3.26e-05	0.000388525
MI / SHAM	Insr	1215.25	-0.386161	0.0929629	-4.15393	3.27e-05	0.000389219
MI / SHAM	Tcf20	2668	-0.474091	0.11418	-4.15213	3.29e-05	0.000391727
MI / SHAM	Ash1l	3802.83	-0.479702	0.115599	-4.14971	3.33e-05	0.000395604
MI / SHAM	Usp12	1394.09	-0.491594	0.118502	-4.14842	3.35e-05	0.000397544
MI / SHAM	Rnf130	726.192	-0.451884	0.108952	-4.14755	3.36e-05	0.000398778
MI / SHAM	Bche	147.175	-1.07753	0.259866	-4.14648	3.38e-05	0.000400351
MI / SHAM	Cacna1e	10189.8	-0.443766	0.107043	-4.14569	3.39e-05	0.000401436
MI / SHAM	Fmnl3	201.476	-0.735056	0.177331	-4.14511	3.4e-05	0.00040217
MI / SHAM	Rasa2	579.096	-0.503153	0.121453	-4.14276	3.43e-05	0.000406012
MI / SHAM	Greb1l	239.005	-1.15083	0.277827	-4.14227	3.44e-05	0.000406598
MI / SHAM	Fgd4	1111.62	-0.436313	0.105382	-4.14031	3.47e-05	0.000409501
MI / SHAM	Ackr1	519.883	0.536366	0.129634	4.13753	3.51e-05	0.000413598
MI / SHAM	Iigp1	41.9291	-1.1206	0.270861	-4.13718	3.52e-05	0.000413939
MI / SHAM	Dop1b	1874.46	0.556792	0.134603	4.13655	3.53e-05	0.000414469
MI / SHAM	Zfp148	2379.66	-0.526575	0.127293	-4.13672	3.52e-05	0.000414469
MI / SHAM	Ppia	11143.2	0.511254	0.123608	4.13609	3.53e-05	0.000414713
MI / SHAM	Plce1	347.753	-0.583519	0.141123	-4.13482	3.55e-05	0.000416719
MI / SHAM	Sox13	174.278	-0.583323	0.141097	-4.1342	3.56e-05	0.000417543
MI / SHAM	Srgap3	9248.59	-0.463735	0.112175	-4.13402	3.56e-05	0.000417563
MI / SHAM	Itga6	501.362	-0.483065	0.11686	-4.13372	3.57e-05	0.00041781
MI / SHAM	Lamtor2	658.026	0.446611	0.108064	4.13285	3.58e-05	0.000419114
MI / SHAM	Cd24a	219.307	-0.694638	0.168089	-4.13256	3.59e-05	0.00041933
MI / SHAM	Bloc1s5	273.929	-0.761952	0.184497	-4.1299	3.63e-05	0.000423603
MI / SHAM	Rdx	1770.85	-0.380882	0.0922289	-4.12974	3.63e-05	0.000423603
MI / SHAM	Ngef	2060.23	0.442824	0.107261	4.12847	3.65e-05	0.000425645
MI / SHAM	Spindoc	430.524	0.399994	0.0968987	4.12796	3.66e-05	0.000426294
MI / SHAM	Lurap1l	579.985	0.690562	0.167316	4.12729	3.67e-05	0.000426994
MI / SHAM	Tra2a	1475.98	0.487316	0.118073	4.12726	3.67e-05	0.000426994
MI / SHAM	Rab20	20.946	-2.00212	0.485137	-4.12691	3.68e-05	0.000427215
MI / SHAM	Slco1c1	1243.34	-0.658809	0.159678	-4.12586	3.69e-05	0.000428372
MI / SHAM	Clptm1l	1834.99	0.379566	0.092041	4.12387	3.73e-05	0.000431788
MI / SHAM	Zfp704	1656.52	-0.553051	0.134159	-4.12236	3.75e-05	0.000434329
MI / SHAM	Mid1ip1	1605.82	-0.505828	0.122708	-4.12219	3.75e-05	0.000434338
MI / SHAM	Prkrip1	438.347	0.550357	0.13353	4.12161	3.76e-05	0.00043513
MI / SHAM	Hipk1	2998.76	-0.465384	0.112932	-4.12091	3.77e-05	0.000436157
MI / SHAM	Fam20a	291.344	0.543084	0.13183	4.11958	3.8e-05	0.000438053
MI / SHAM	Smarca2	5880.34	0.406565	0.0987848	4.11567	3.86e-05	0.000444623
MI / SHAM	Mst1r	41.0777	1.54507	0.375456	4.11517	3.87e-05	0.00044526
MI / SHAM	Man1a	1757.45	-0.495927	0.120582	-4.11277	3.91e-05	0.000449294
MI / SHAM	Nppc	58.64	1.11687	0.271624	4.11183	3.93e-05	0.00045049
MI / SHAM	Ak9	34.7088	-1.52321	0.370544	-4.11073	3.94e-05	0.000452327
MI / SHAM	Cdc42ep1	385.046	-0.506941	0.123337	-4.11021	3.95e-05	0.00045272
MI / SHAM	Dap3	1336.49	0.531472	0.129321	4.10971	3.96e-05	0.000453388
MI / SHAM	Ndufb4	317.582	0.648107	0.157716	4.10932	3.97e-05	0.00045384
MI / SHAM	Fnbp1	3185.38	-0.49849	0.12133	-4.10855	3.98e-05	0.000454721
MI / SHAM	Ifih1	96.5094	-0.854995	0.208161	-4.10737	4e-05	0.000456722
MI / SHAM	Tbcel	1248.64	-0.477069	0.116183	-4.10619	4.02e-05	0.000458746
MI / SHAM	Rp2	319.949	-0.536693	0.130719	-4.10569	4.03e-05	0.000459417
MI / SHAM	C1qtnf7	23.1251	-1.73704	0.423151	-4.10501	4.04e-05	0.000460457
MI / SHAM	Nkx2-2	86.2532	-0.869066	0.211752	-4.10417	4.06e-05	0.00046181
MI / SHAM	Akirin2	1075.18	0.426434	0.103916	4.10363	4.07e-05	0.00046258
MI / SHAM	Auh	1226.61	0.410897	0.100158	4.10249	4.09e-05	0.000463895
MI / SHAM	Gap43	3707.41	0.787179	0.191878	4.1025	4.09e-05	0.000463895
MI / SHAM	Rnd1	205.287	0.685439	0.167138	4.10105	4.11e-05	0.000465826
MI / SHAM	Uqcrb	1503.87	0.462676	0.112818	4.10107	4.11e-05	0.000465826
MI / SHAM	Zfp618	150.841	-1.53705	0.374861	-4.10033	4.13e-05	0.000466964
MI / SHAM	Zfp568	68.1356	-0.835609	0.203849	-4.09916	4.15e-05	0.000469001
MI / SHAM	Timm23	1446.47	0.421733	0.102891	4.09882	4.15e-05	0.000469368
MI / SHAM	Uprt	134.997	-1.24944	0.304872	-4.09824	4.16e-05	0.000470209
MI / SHAM	Robo1	1377.38	-0.54015	0.131817	-4.09773	4.17e-05	0.000470927
MI / SHAM	Htr5b	128.396	0.780281	0.190477	4.09646	4.2e-05	0.000473032
MI / SHAM	Pepd	524.307	0.442836	0.108131	4.09537	4.21e-05	0.000474769
MI / SHAM	Gpr146	434.396	-0.425931	0.104059	-4.09316	4.26e-05	0.000478344
MI / SHAM	Slc6a6	3085.49	-0.48243	0.117858	-4.09331	4.25e-05	0.000478344
MI / SHAM	Pdpn	111.151	-0.78058	0.190729	-4.09261	4.27e-05	0.000478858
MI / SHAM	Rab3b	1090.86	0.509777	0.124562	4.09257	4.27e-05	0.000478858
MI / SHAM	Rassf2	1358.05	-0.455953	0.111414	-4.09243	4.27e-05	0.000478858
MI / SHAM	Sfxn5	2774.55	-0.464362	0.113482	-4.09195	4.28e-05	0.000479523
MI / SHAM	Zfp622	725.499	0.511999	0.125165	4.09058	4.3e-05	0.000482048
MI / SHAM	Cox17	704.088	0.553754	0.135386	4.09018	4.31e-05	0.000482538
MI / SHAM	Atp5j	2558.69	0.49855	0.121915	4.08932	4.33e-05	0.000483379
MI / SHAM	Nop56	1730.2	0.451297	0.11036	4.08931	4.33e-05	0.000483379
MI / SHAM	Slitrk3	1920.68	-0.545396	0.13346	-4.08658	4.38e-05	0.000488429
MI / SHAM	Sestd1	1137.7	-0.427615	0.104661	-4.08572	4.39e-05	0.000489569
MI / SHAM	Brk1	2536.81	0.401547	0.0982981	4.08499	4.41e-05	0.000490449
MI / SHAM	Col8a1	201.855	-3.64231	0.891598	-4.08515	4.4e-05	0.000490449
MI / SHAM	Frk	18.766	-1.8901	0.462731	-4.08467	4.41e-05	0.000490797
MI / SHAM	Cilk1	542.687	-0.38337	0.0939111	-4.08227	4.46e-05	0.000495565
MI / SHAM	Myl4	52.1276	1.09348	0.267896	4.08173	4.47e-05	0.000496382
MI / SHAM	Pdp1	1298.98	0.418695	0.102614	4.0803	4.5e-05	0.000498756
MI / SHAM	Akap13	1407.37	-0.597959	0.146616	-4.0784	4.53e-05	0.000502134
MI / SHAM	Gfap	6449.55	-0.567596	0.139176	-4.07826	4.54e-05	0.000502134
MI / SHAM	Map3k13	453.578	-0.759318	0.186183	-4.07833	4.54e-05	0.000502134
MI / SHAM	Itprid2	1118.76	-0.454795	0.111539	-4.07744	4.55e-05	0.000503318
MI / SHAM	S100a9	11.9173	-4.04906	0.993049	-4.0774	4.55e-05	0.000503318
MI / SHAM	Atp6v1g1	1680.57	0.424694	0.104235	4.07438	4.61e-05	0.00050921
MI / SHAM	Nfkbib	457.566	0.410422	0.100746	4.07384	4.62e-05	0.000509713
MI / SHAM	Prr5	139.659	0.572886	0.140648	4.0732	4.64e-05	0.000510773
MI / SHAM	Scn8a	8312.52	-0.489257	0.120156	-4.07185	4.66e-05	0.000513054
MI / SHAM	Atp5l	2489.44	0.474741	0.116614	4.07105	4.68e-05	0.000514474
MI / SHAM	Echdc3	17.912	-1.80345	0.44371	-4.06448	4.81e-05	0.00052812
MI / SHAM	Myo5a	9367.66	-0.522797	0.128754	-4.06042	4.9e-05	0.000535951
MI / SHAM	Dexi	641.059	0.408122	0.100548	4.05896	4.93e-05	0.000538961
MI / SHAM	Yipf6	1015.35	-0.413346	0.101842	-4.05871	4.93e-05	0.000539171
MI / SHAM	Cdh3	20.3867	-3.70199	0.912732	-4.05594	4.99e-05	0.000544806
MI / SHAM	Mmp15	428.925	-0.682042	0.168164	-4.05582	5e-05	0.000544806
MI / SHAM	Ern1	282.377	-0.557843	0.137558	-4.05534	5.01e-05	0.000545568
MI / SHAM	Kcnf1	1729.63	0.587235	0.144834	4.05453	5.02e-05	0.000547091
MI / SHAM	Akap5	2187.3	-0.398928	0.0984082	-4.05381	5.04e-05	0.000548417
MI / SHAM	Agtrap	241.921	-0.606307	0.149582	-4.05335	5.05e-05	0.000549141
MI / SHAM	Cds2	11761.1	-0.455763	0.112482	-4.05187	5.08e-05	0.00055226
MI / SHAM	Ctla2a	140.104	0.989158	0.24426	4.04961	5.13e-05	0.000557235
MI / SHAM	1110002E22Rik	80.1399	-1.18048	0.291586	-4.04846	5.16e-05	0.00055961
MI / SHAM	Foxp1	1542.13	-0.522393	0.129067	-4.04747	5.18e-05	0.000561257
MI / SHAM	Aak1	10813.3	-0.687052	0.169805	-4.04612	5.21e-05	0.000564129
MI / SHAM	Cemip	581.013	-0.684482	0.16923	-4.04469	5.24e-05	0.000565587
MI / SHAM	Kpna2	471.833	0.443155	0.109565	4.04468	5.24e-05	0.000565587
MI / SHAM	Mpc1	2216.02	0.38682	0.0956263	4.04512	5.23e-05	0.000565587
MI / SHAM	Slc1a2	57630.8	-0.516968	0.127817	-4.04459	5.24e-05	0.000565587
MI / SHAM	Scaper	752.493	-0.4965	0.122843	-4.04176	5.31e-05	0.000571138
MI / SHAM	Zfp609	1397.79	-0.609693	0.150847	-4.04179	5.3e-05	0.000571138
MI / SHAM	Ppp1r3b	48.3269	-1.68288	0.416478	-4.04075	5.33e-05	0.000573043
MI / SHAM	Bex2	4953.91	0.420339	0.104043	4.04006	5.34e-05	0.000574347
MI / SHAM	Chdh	140.875	-0.889992	0.220499	-4.03626	5.43e-05	0.000583043
MI / SHAM	Phrf1	1117.35	0.48363	0.119822	4.03623	5.43e-05	0.000583043
MI / SHAM	Soat1	741.452	-0.578282	0.143304	-4.03534	5.45e-05	0.000584858
MI / SHAM	Gm10053	1892.31	0.477067	0.118288	4.03309	5.5e-05	0.000589731
MI / SHAM	Sntb1	180.889	-0.97536	0.241892	-4.03221	5.53e-05	0.000591175
MI / SHAM	Map1a	28935.1	-0.513927	0.1275	-4.03081	5.56e-05	0.000594312
MI / SHAM	Bmp3	221.665	0.799473	0.198435	4.0289	5.6e-05	0.000598458
MI / SHAM	Junb	1432.7	0.696041	0.172763	4.02887	5.6e-05	0.000598458
MI / SHAM	Itgb3	43.9451	-1.00588	0.249933	-4.02461	5.71e-05	0.000608607
MI / SHAM	Snx27	2826.93	-0.379284	0.0942413	-4.02461	5.71e-05	0.000608607
MI / SHAM	Nasp	374.938	0.434186	0.107998	4.0203	5.81e-05	0.000619462
MI / SHAM	Atp5h	3572.44	0.464445	0.115544	4.01964	5.83e-05	0.000620788
MI / SHAM	Zdhhc23	240.403	-0.822335	0.204613	-4.01898	5.85e-05	0.000622133
MI / SHAM	Pltp	1166.54	-0.475657	0.11836	-4.01872	5.85e-05	0.000622409
MI / SHAM	Kcnmb4	1059.06	0.439781	0.109506	4.01604	5.92e-05	0.000628315
MI / SHAM	Timm10	400.025	0.478304	0.119112	4.01558	5.93e-05	0.000629133
MI / SHAM	Uba1	6729.67	0.396739	0.0988117	4.0151	5.94e-05	0.000629998
MI / SHAM	Pard3	550.955	-0.498557	0.124186	-4.01461	5.95e-05	0.000630902
MI / SHAM	Rc3h1	891.714	-0.400124	0.0996786	-4.01414	5.97e-05	0.000631336
MI / SHAM	2410004B18Rik	476.521	0.389207	0.0970134	4.01188	6.02e-05	0.000637
MI / SHAM	Tmem98	197.048	-0.89372	0.222964	-4.00836	6.11e-05	0.000646159
MI / SHAM	Kcna2	4283.22	-0.583075	0.145471	-4.00818	6.12e-05	0.000646235
MI / SHAM	Cobll1	374.64	-0.667135	0.166593	-4.00457	6.21e-05	0.000654917
MI / SHAM	Agpat3	4919.9	-0.57276	0.143064	-4.00352	6.24e-05	0.000657414
MI / SHAM	Fam210a	1000.51	-0.582738	0.145564	-4.00331	6.25e-05	0.000657571
MI / SHAM	Mrpl53	398.662	0.49801	0.124442	4.00193	6.28e-05	0.000661006
MI / SHAM	Drc7	206.87	-2.77798	0.694229	-4.00153	6.29e-05	0.000661708
MI / SHAM	Mex3b	403.34	-0.520759	0.130156	-4.00105	6.31e-05	0.000662613
MI / SHAM	Msrb3	158.159	-0.580059	0.145059	-3.99877	6.37e-05	0.000668589
MI / SHAM	Aarsd1	1017.63	0.425944	0.106557	3.99734	6.41e-05	0.000671034
MI / SHAM	St13	3494.09	-0.545009	0.136344	-3.99731	6.41e-05	0.000671034
MI / SHAM	Psenen-ps	8.94544	-3.72053	0.930837	-3.99698	6.42e-05	0.00067154
MI / SHAM	Phf21a	1033.37	-0.447125	0.111879	-3.99652	6.43e-05	0.000672415
MI / SHAM	Sptb	5337.38	-0.544956	0.136373	-3.99606	6.44e-05	0.000673292
MI / SHAM	Mns1	97.6046	-0.85514	0.214026	-3.9955	6.46e-05	0.000674446
MI / SHAM	Mga	1749.41	-0.454729	0.11382	-3.99515	6.47e-05	0.00067472
MI / SHAM	Grm1	1656.49	-0.503047	0.125965	-3.99355	6.51e-05	0.000678295
MI / SHAM	Med20	465.719	0.517005	0.129466	3.99337	6.51e-05	0.000678379
MI / SHAM	Pou6f1	2491.97	-0.431366	0.108035	-3.99284	6.53e-05	0.000678621
MI / SHAM	Prxl2b	849.185	0.529033	0.132494	3.99289	6.53e-05	0.000678621
MI / SHAM	Car13	20.0173	-1.86131	0.466194	-3.99257	6.54e-05	0.000678951
MI / SHAM	Tbc1d9	2533.78	-0.716175	0.179396	-3.99214	6.55e-05	0.000679747
MI / SHAM	Loxl1	86.1386	-1.01836	0.255186	-3.99066	6.59e-05	0.000683156
MI / SHAM	Dyrk2	1173.71	-0.502108	0.125856	-3.98953	6.62e-05	0.000685974
MI / SHAM	Depdc5	1171.23	-0.672083	0.168528	-3.98795	6.66e-05	0.000689682
MI / SHAM	Lgals3bp	355.586	-0.860888	0.215923	-3.98701	6.69e-05	0.000692003
MI / SHAM	Iqub	67.9151	-1.37445	0.34479	-3.98634	6.71e-05	0.000693083
MI / SHAM	Gfra2	865.225	0.513243	0.128762	3.98597	6.72e-05	0.000693717
MI / SHAM	Ndufc1	547.897	0.562937	0.141255	3.98524	6.74e-05	0.000695407
MI / SHAM	Atpif1	2359.23	0.444698	0.111599	3.98479	6.75e-05	0.000695869
MI / SHAM	Lsm7	483.969	0.597174	0.149907	3.98362	6.79e-05	0.000698851
MI / SHAM	Nxpe4	237.593	-0.516087	0.129589	-3.9825	6.82e-05	0.000701728
MI / SHAM	Cfap47	47.7801	-1.49818	0.376246	-3.98192	6.84e-05	0.000703006
MI / SHAM	Gucy2e	104.813	-0.757623	0.19029	-3.98141	6.85e-05	0.000703185
MI / SHAM	Hat1	303.418	0.424124	0.106523	3.98152	6.85e-05	0.000703185
MI / SHAM	Akna	119.401	-0.725044	0.182169	-3.98006	6.89e-05	0.000706767
MI / SHAM	Gnas	28372.2	0.386144	0.0970367	3.97936	6.91e-05	0.000708387
MI / SHAM	Chd2	1509.8	-0.582434	0.146385	-3.97879	6.93e-05	0.000709653
MI / SHAM	Mapk15	36.3141	-1.45918	0.366841	-3.9777	6.96e-05	0.00071158
MI / SHAM	H2az1	1658.66	0.388079	0.0975731	3.97731	6.97e-05	0.000712291
MI / SHAM	Asap3	68.7182	-1.05719	0.26588	-3.97618	7e-05	0.000715252
MI / SHAM	Galnt4	87.621	-0.729104	0.183376	-3.976	7.01e-05	0.000715354
MI / SHAM	Cntnap1	4237.33	-0.464652	0.116881	-3.97542	7.03e-05	0.000715777
MI / SHAM	Kl	1556.33	-2.38443	0.599794	-3.97541	7.03e-05	0.000715777
MI / SHAM	St7	454.308	0.394532	0.0992473	3.97524	7.03e-05	0.000715848
MI / SHAM	Afg3l1	442.607	-0.406976	0.102433	-3.9731	7.09e-05	0.000721546
MI / SHAM	Tc2n	32.9062	-1.85735	0.467485	-3.97306	7.1e-05	0.000721546
MI / SHAM	Asb4	25.4127	-1.85042	0.465875	-3.97191	7.13e-05	0.000724128
MI / SHAM	Homez	343.679	-0.612776	0.154276	-3.97194	7.13e-05	0.000724128
MI / SHAM	Zfp397	745.534	-0.38856	0.0978476	-3.97108	7.15e-05	0.000726236
MI / SHAM	Smarcal1	835.628	-0.441409	0.111163	-3.97083	7.16e-05	0.000726531
MI / SHAM	Nwd2	768.809	0.6501	0.163772	3.96953	7.2e-05	0.000730055
MI / SHAM	Psmb6	2018.69	0.444149	0.1119	3.96918	7.21e-05	0.000730694
MI / SHAM	Mfsd3	73.79	0.769132	0.193809	3.96851	7.23e-05	0.000732287
MI / SHAM	Ms4a7	15.9242	-2.35321	0.593172	-3.96716	7.27e-05	0.000735537
MI / SHAM	Cfap43	84.255	-1.22408	0.30873	-3.96489	7.34e-05	0.000742112
MI / SHAM	Gm28729	20.4729	-2.27017	0.572788	-3.96336	7.39e-05	0.000746423
MI / SHAM	Tcf4	10352.8	-0.586131	0.148027	-3.95962	7.51e-05	0.000757748
MI / SHAM	Cfap206	52.7009	-1.3867	0.350302	-3.95858	7.54e-05	0.000760123
MI / SHAM	Pcyox1l	428.612	0.462821	0.116912	3.95872	7.54e-05	0.000760123
MI / SHAM	Ndufa11	1090.06	0.444539	0.112302	3.95841	7.55e-05	0.000760198
MI / SHAM	Slc11a2	802.137	-0.480523	0.121452	-3.95647	7.61e-05	0.000765925
MI / SHAM	St8sia2	78.3273	-0.887792	0.224455	-3.95533	7.64e-05	0.00076864
MI / SHAM	Polr3b	330.046	-0.503244	0.127238	-3.95514	7.65e-05	0.000768789
MI / SHAM	Hk2	139.026	0.716937	0.181322	3.95394	7.69e-05	0.00077198
MI / SHAM	Meis2	1730.71	0.567014	0.143408	3.95386	7.69e-05	0.00077198
MI / SHAM	Rgs16	176.115	0.528476	0.13368	3.95328	7.71e-05	0.000773373
MI / SHAM	Psma7	1831.43	0.397277	0.100517	3.95234	7.74e-05	0.000775457
MI / SHAM	Net1	927.138	0.573844	0.145221	3.95152	7.77e-05	0.000777198
MI / SHAM	Per3	866.045	0.410427	0.10388	3.95098	7.78e-05	0.000778446
MI / SHAM	Vill	66.2524	1.15745	0.293094	3.94907	7.85e-05	0.000783732
MI / SHAM	Gadd45b	233.057	0.672026	0.170209	3.94825	7.87e-05	0.000785966
MI / SHAM	Cnnm2	588.389	-0.412195	0.104461	-3.94592	7.95e-05	0.000793135
MI / SHAM	Scara5	31.708	-2.00358	0.507779	-3.94578	7.95e-05	0.000793135
MI / SHAM	Tent5c	77.0295	-1.18068	0.299327	-3.94445	8e-05	0.000797059
MI / SHAM	Ago2	2511.42	-0.464707	0.117868	-3.94259	8.06e-05	0.000802788
MI / SHAM	Rbm3	2273.38	0.520434	0.132014	3.94225	8.07e-05	0.000803046
MI / SHAM	Rhob	5901.96	0.421707	0.106972	3.94222	8.07e-05	0.000803046
MI / SHAM	Cluap1	547.188	0.381297	0.0967289	3.94191	8.08e-05	0.000803603
MI / SHAM	Ccser1	279.793	-0.509661	0.129497	-3.93569	8.3e-05	0.000820735
MI / SHAM	Sgsm1	1830.35	0.408809	0.103872	3.93569	8.3e-05	0.000820735
MI / SHAM	Sst	4992.03	0.544253	0.138277	3.93596	8.29e-05	0.000820735
MI / SHAM	Polr1e	126.214	0.597173	0.15178	3.93448	8.34e-05	0.000824386
MI / SHAM	Rhbdl3	498.642	0.420652	0.10697	3.93242	8.41e-05	0.000830476
MI / SHAM	Lrrc23	88.2981	-1.3106	0.333304	-3.93213	8.42e-05	0.000830972
MI / SHAM	Ppp1r3c	925.074	-0.449413	0.114301	-3.93183	8.43e-05	0.000831528
MI / SHAM	Ociad1	5777.37	0.397649	0.101156	3.93104	8.46e-05	0.000833768
MI / SHAM	Hdac9	823.803	-0.610673	0.155404	-3.92957	8.51e-05	0.000837851
MI / SHAM	Pcdhga4	412.637	-0.604759	0.153895	-3.92969	8.51e-05	0.000837851
MI / SHAM	Myo1d	423.44	-0.459559	0.11697	-3.92887	8.53e-05	0.000839816
MI / SHAM	Slc15a3	36.9008	-1.07446	0.273559	-3.92771	8.58e-05	0.000843358
MI / SHAM	Hacd4	46.2047	-1.06883	0.272196	-3.9267	8.61e-05	0.000846393
MI / SHAM	Oprl1	737.716	0.390353	0.0994182	3.92638	8.62e-05	0.000847024
MI / SHAM	Supt4a	577.473	0.419691	0.106923	3.92516	8.67e-05	0.000850805
MI / SHAM	Klhl6	27.7496	-1.23175	0.313889	-3.92414	8.7e-05	0.000853398
MI / SHAM	Setbp1	1058.44	-0.777066	0.198141	-3.92178	8.79e-05	0.000861285
MI / SHAM	Bccip	882.449	0.404917	0.103271	3.9209	8.82e-05	0.000863935
MI / SHAM	Pcdhga1	269.664	-0.581995	0.148485	-3.91955	8.87e-05	0.000868254
MI / SHAM	Sgms2	80.2696	-1.83014	0.467046	-3.91856	8.91e-05	0.000869786
MI / SHAM	Thbs1	79.5419	-1.35096	0.344752	-3.91865	8.9e-05	0.000869786
MI / SHAM	Foxn3	945.97	-0.409818	0.104605	-3.91776	8.94e-05	0.000872144
MI / SHAM	Cd33	192.996	-0.901742	0.230183	-3.9175	8.95e-05	0.000872243
MI / SHAM	Prdx2	3789.59	0.419816	0.107166	3.91745	8.95e-05	0.000872243
MI / SHAM	Jtb	462.528	0.395587	0.100995	3.91689	8.97e-05	0.00087321
MI / SHAM	Rps13	1955.63	0.423844	0.108209	3.91691	8.97e-05	0.00087321
MI / SHAM	Tmtc1	1468.01	-0.430556	0.10993	-3.91663	8.98e-05	0.000873628
MI / SHAM	Dpp8	4265.81	-0.511085	0.130497	-3.91646	8.99e-05	0.000873738
MI / SHAM	Micos10	1068.81	0.499632	0.127586	3.91603	9e-05	0.00087425
MI / SHAM	Tsc2	2772.18	0.509032	0.129986	3.91604	9e-05	0.00087425
MI / SHAM	Naa10	513.938	0.503648	0.128704	3.91322	9.11e-05	0.000883478
MI / SHAM	Wipf1	330.835	-0.576007	0.147221	-3.91253	9.13e-05	0.000885461
MI / SHAM	Cry1	294.28	0.45765	0.117035	3.91038	9.22e-05	0.000892862
MI / SHAM	Ifit3	175.06	-0.653756	0.167223	-3.90949	9.25e-05	0.000895626
MI / SHAM	Gpr63	171.441	-0.888835	0.227469	-3.9075	9.33e-05	0.000900896
MI / SHAM	Ppp1r3g	131.828	0.834467	0.213685	3.90512	9.42e-05	0.000908226
MI / SHAM	Irak1	1104.91	-0.487883	0.124971	-3.90396	9.46e-05	0.000912053
MI / SHAM	Lrp8	1775.74	-0.439606	0.112614	-3.90367	9.47e-05	0.000912606
MI / SHAM	Stxbp6	2481.66	-0.592302	0.151769	-3.90266	9.51e-05	0.000915885
MI / SHAM	Ednra	99.6852	-0.675544	0.173119	-3.90219	9.53e-05	0.000916597
MI / SHAM	Slit2	836.872	-0.670363	0.171786	-3.90232	9.53e-05	0.000916597
MI / SHAM	Col9a3	499.598	-1.87187	0.48004	-3.8994	9.64e-05	0.000926662
MI / SHAM	Lmx1a	17.8045	-2.6824	0.688104	-3.89826	9.69e-05	0.000930524
MI / SHAM	Tmem258	353.825	0.450961	0.115695	3.89784	9.71e-05	0.000931582
MI / SHAM	Slirp	346.116	0.651448	0.167154	3.89729	9.73e-05	0.000933166
MI / SHAM	Tgfa	739.574	-0.401541	0.103043	-3.89684	9.75e-05	0.000934348
MI / SHAM	Map3k20	197.573	-0.621317	0.159459	-3.89641	9.76e-05	0.000934905
MI / SHAM	S100a16	841.751	-0.472092	0.121157	-3.89654	9.76e-05	0.000934905
MI / SHAM	Nhlrc3	281.91	-0.579466	0.148733	-3.89601	9.78e-05	0.000935894
MI / SHAM	Map2k6	256.018	-0.489407	0.125631	-3.89559	9.8e-05	0.000936985
MI / SHAM	Ssh1	534.014	-0.474398	0.12179	-3.89521	9.81e-05	0.000937903
MI / SHAM	Adgrl2	1194.72	0.437746	0.112385	3.89506	9.82e-05	0.000937938
MI / SHAM	Wwc1	1761.42	-0.432557	0.111115	-3.89286	9.91e-05	0.000945374
MI / SHAM	Casp1	46.9193	1.03958	0.26706	3.89267	9.91e-05	0.00094559
MI / SHAM	Snrpa1	388.312	0.397696	0.102188	3.89181	9.95e-05	0.00094797
MI / SHAM	Lrrc9	47.8015	-1.20197	0.308927	-3.89079	9.99e-05	0.000951289
MI / SHAM	Rd3	12.2075	-2.65453	0.682472	-3.88958	0.000100416	0.000955469
MI / SHAM	Lpp	290.879	-0.573242	0.147393	-3.88921	0.000100572	0.000956396
MI / SHAM	Ifitm2	170.776	-0.674287	0.173431	-3.88794	0.000101101	0.000960365
MI / SHAM	Pcm1	2225.71	-0.459662	0.118287	-3.88599	0.000101913	0.000967463
MI / SHAM	Hecw2	746.24	-0.503375	0.129564	-3.88515	0.000102265	0.000970251
MI / SHAM	Ndufs7	1199.75	0.46548	0.1199	3.88222	0.000103505	0.000978623
MI / SHAM	Rcan3	564.549	-0.472174	0.121609	-3.88273	0.000103292	0.000978623
MI / SHAM	Zfp1	457.963	0.390711	0.100667	3.88124	0.000103925	0.000982022
MI / SHAM	Sema5a	3315.01	-0.601227	0.154914	-3.88103	0.000104014	0.0009823
MI / SHAM	Sod1	3569.54	0.423079	0.109042	3.87996	0.000104473	0.000985499
MI / SHAM	Plekhm3	941.526	-0.519165	0.133812	-3.87981	0.000104539	0.000985563
MI / SHAM	Gnl2	1066.8	0.468914	0.120871	3.87946	0.000104689	0.00098629
MI / SHAM	Oasl2	87.4624	-0.990751	0.25552	-3.8774	0.000105581	0.000993669
MI / SHAM	Edf1	2227.42	0.418494	0.107981	3.87561	0.000106356	0.000999499
MI / SHAM	Hcrtr1	37.9222	1.10046	0.283929	3.87581	0.000106269	0.000999499
MI / SHAM	Snrpd1	854.856	0.468288	0.120842	3.87521	0.000106533	0.00100033
MI / SHAM	Adgra3	459.009	-0.806218	0.208089	-3.87439	0.000106892	0.00100314
MI / SHAM	Cd2ap	671.612	-0.440847	0.113829	-3.87291	0.000107545	0.00100754
MI / SHAM	Sox21	125.815	-0.79605	0.205542	-3.87293	0.000107536	0.00100754
MI / SHAM	Tspan15	423.183	-0.434497	0.112193	-3.87275	0.000107614	0.00100761
MI / SHAM	Atp5j2	1768.34	0.473753	0.122344	3.8723	0.000107814	0.00100891
MI / SHAM	Acadm	727.632	-0.549251	0.141944	-3.8695	0.000109061	0.00101941
MI / SHAM	Mrps25	799.855	0.38891	0.100541	3.86817	0.000109655	0.00102219
MI / SHAM	Ndufs3	893.314	0.404167	0.104481	3.86833	0.000109583	0.00102219
MI / SHAM	Trip4	866.002	-0.43463	0.112361	-3.86814	0.000109669	0.00102219
MI / SHAM	Arhgap42	207.581	-0.887503	0.22955	-3.86628	0.000110507	0.00102883
MI / SHAM	Chchd2	3267.63	0.451467	0.116792	3.86558	0.000110827	0.00103064
MI / SHAM	Slc19a1	245.634	-0.519158	0.134382	-3.8633	0.000111864	0.00103852
MI / SHAM	Heg1	825.362	-0.645551	0.167166	-3.86173	0.000112588	0.00104348
MI / SHAM	Kcnj10	3894.36	-0.46737	0.121054	-3.86085	0.000112992	0.00104662
MI / SHAM	Adamtsl3	29.2329	-1.40009	0.362696	-3.86024	0.000113276	0.00104755
MI / SHAM	Kdm6a	558.394	-0.447642	0.115967	-3.86009	0.000113347	0.00104755
MI / SHAM	Ndufb6	797.002	0.505553	0.130966	3.86018	0.000113303	0.00104755
MI / SHAM	Dtnbp1	1034.1	0.380198	0.0985302	3.8587	0.000113994	0.00105179
MI / SHAM	Thada	282.12	-0.47585	0.123321	-3.85863	0.000114023	0.00105179
MI / SHAM	Tm2d3	498.305	0.442066	0.114563	3.85871	0.000113987	0.00105179
MI / SHAM	Gabrb2	2255.91	-0.83642	0.216922	-3.85585	0.000115327	0.00106226
MI / SHAM	Tirap	60.833	-1.02896	0.267175	-3.85128	0.000117502	0.00107927
MI / SHAM	Slc16a8	26.0846	-4.99088	1.2964	-3.8498	0.000118213	0.00108398
MI / SHAM	Serpinh1	330.391	-0.631439	0.164078	-3.8484	0.00011889	0.00108958
MI / SHAM	Lrrc75b	353.353	-0.497732	0.129347	-3.84805	0.000119061	0.00109054
MI / SHAM	Olfr558	7.82307	-2.91071	0.756561	-3.84729	0.000119432	0.00109333
MI / SHAM	Tuba1c	85.7229	-1.74449	0.453466	-3.84702	0.000119561	0.0010939
MI / SHAM	Dlgap2	1244.96	-0.552618	0.143663	-3.84662	0.000119756	0.00109508
MI / SHAM	Atp5k	1449.18	0.458682	0.11925	3.84639	0.000119872	0.00109552
MI / SHAM	Ndst1	1929.6	-0.706368	0.183659	-3.84609	0.000120018	0.00109625
MI / SHAM	Lrch4	355.153	-0.541582	0.140827	-3.84572	0.000120197	0.00109675
MI / SHAM	Kctd12b	121.411	-0.730886	0.190117	-3.8444	0.000120849	0.001102
MI / SHAM	Cpeb3	659.704	-0.508157	0.132272	-3.84175	0.000122158	0.0011127
MI / SHAM	Dsel	479.134	-0.450594	0.117358	-3.83948	0.000123297	0.00112246
MI / SHAM	Psmd4	1824.94	0.420859	0.109627	3.83902	0.000123524	0.0011239
MI / SHAM	Igsf10	70.2857	-0.830076	0.216289	-3.83782	0.000124134	0.00112882
MI / SHAM	Syt15	21.9209	-1.38751	0.361676	-3.83632	0.000124892	0.00113509
MI / SHAM	Mtarc2	769.07	0.53446	0.139346	3.83549	0.000125315	0.00113767
MI / SHAM	Tnfaip3	112.618	-0.771479	0.201183	-3.83471	0.000125714	0.00114003
MI / SHAM	Ak4	1350.4	-0.480493	0.125323	-3.83404	0.000126058	0.00114252
MI / SHAM	Faxc	815.34	-0.801672	0.209163	-3.83276	0.000126715	0.00114785
MI / SHAM	Cbln1	219.354	0.825361	0.215386	3.83201	0.000127101	0.00115071
MI / SHAM	Mrpl27	631.662	0.388628	0.101445	3.83094	0.000127656	0.0011551
MI / SHAM	Limd1	224.112	-0.670711	0.1751	-3.83044	0.000127912	0.00115677
MI / SHAM	Mpzl1	352.08	-0.541256	0.141314	-3.83016	0.000128057	0.00115745
MI / SHAM	Lrp5	261.198	-0.757857	0.197962	-3.82829	0.000129037	0.00116566
MI / SHAM	Rwdd1	945.328	0.400034	0.10454	3.82661	0.000129918	0.00117174
MI / SHAM	Peak1	1572.7	-0.47753	0.124839	-3.82517	0.000130682	0.00117664
MI / SHAM	Cops9	856.106	0.469149	0.122663	3.8247	0.000130934	0.00117826
MI / SHAM	Tbca	701.709	0.426652	0.111628	3.8221	0.000132319	0.0011896
MI / SHAM	Cars	856.039	0.495723	0.129737	3.82099	0.000132917	0.00119414
MI / SHAM	F8a	283.701	0.434666	0.11379	3.8199	0.000133505	0.00119877
MI / SHAM	Kif26a	151.451	-0.695088	0.182057	-3.81797	0.000134553	0.00120687
MI / SHAM	Mob1b	810.811	-0.427405	0.112012	-3.81571	0.000135794	0.001216
MI / SHAM	Herc4	581.352	0.44093	0.115587	3.81471	0.000136343	0.00122025
MI / SHAM	2210016L21Rik	2216.29	0.38895	0.101967	3.81446	0.00013648	0.00122081
MI / SHAM	Rfx4	245.828	-0.555973	0.145811	-3.81298	0.000137302	0.00122683
MI / SHAM	Scube3	86.6404	-2.47188	0.648384	-3.81238	0.000137636	0.00122915
MI / SHAM	Zyg11b	4571.95	-0.52068	0.136611	-3.81141	0.000138174	0.00123328
MI / SHAM	Pym1	361.821	0.419836	0.110248	3.80812	0.000140025	0.00124709
MI / SHAM	Dnah10	65.5959	-1.44362	0.379403	-3.80497	0.000141821	0.00126035
MI / SHAM	Rhobtb1	125.591	-0.570687	0.150051	-3.80329	0.000142789	0.00126758
MI / SHAM	Kmt2a	4115.17	-0.528252	0.139044	-3.79916	0.000145185	0.00128676
MI / SHAM	Ddo	251.738	-0.421855	0.111093	-3.79733	0.000146262	0.00129491
MI / SHAM	Ccdc9b	231.835	-0.534739	0.140844	-3.79667	0.000146652	0.00129697
MI / SHAM	Gng3	3020.98	0.43603	0.114845	3.79669	0.000146639	0.00129697
MI / SHAM	Map1lc3a	1860.84	0.385716	0.101617	3.79579	0.000147177	0.00130021
MI / SHAM	Hk3	25.7342	-1.44121	0.379817	-3.79447	0.000147958	0.00130641
MI / SHAM	Ccdc153	129.778	-0.823596	0.217085	-3.79389	0.000148307	0.00130878
MI / SHAM	Zfp526	168.028	-0.673334	0.177488	-3.79368	0.000148432	0.00130918
MI / SHAM	H6pd	167.366	-0.634169	0.167209	-3.79267	0.000149034	0.00131379
MI / SHAM	Ace	926.887	-2.48002	0.654334	-3.79014	0.000150563	0.00132421
MI / SHAM	H2-Eb1	36.7686	-1.7575	0.463715	-3.79005	0.00015062	0.00132421
MI / SHAM	Ttbk1	3124.23	-0.457028	0.120599	-3.78966	0.000150856	0.00132558
MI / SHAM	Dpy19l4	631.946	-0.436646	0.115239	-3.78906	0.000151221	0.001328
MI / SHAM	Zfp937	116.232	-0.689313	0.181928	-3.78894	0.000151293	0.001328
MI / SHAM	H2-Q2	14.8716	2.09015	0.551811	3.78781	0.000151982	0.00133191
MI / SHAM	Hddc2	206.024	0.560288	0.148083	3.7836	0.000154573	0.00135317
MI / SHAM	Chrm4	196.875	0.53911	0.142533	3.78236	0.000155349	0.0013578
MI / SHAM	Dpy19l3	1415.25	-0.464637	0.122856	-3.78195	0.000155602	0.00135784
MI / SHAM	Gpr37	1776.24	-0.487045	0.12878	-3.78198	0.000155585	0.00135784
MI / SHAM	Stambp	748.434	0.392253	0.10371	3.7822	0.000155451	0.00135784
MI / SHAM	Pcolce	144.687	-2.13509	0.564955	-3.77923	0.000157317	0.00137059
MI / SHAM	Grk5	228.357	-0.777995	0.205882	-3.77883	0.000157566	0.00137134
MI / SHAM	Dnase1l2	46.1022	1.12677	0.298309	3.77721	0.000158597	0.00137958
MI / SHAM	Shc1	215.359	-0.607024	0.160733	-3.77661	0.000158979	0.00138216
MI / SHAM	Coq10a	564.022	0.394389	0.104502	3.774	0.000160653	0.00139524
MI / SHAM	Rasal2	2488.49	-0.473399	0.125557	-3.77038	0.000162999	0.00141487
MI / SHAM	Trim36	149.857	-0.546608	0.144987	-3.77005	0.000163212	0.00141597
MI / SHAM	Bmp2k	405.518	-0.421738	0.111896	-3.76901	0.000163893	0.00142113
MI / SHAM	Eps8l2	123.024	-1.13877	0.302253	-3.76763	0.000164808	0.0014283
MI / SHAM	Ndufb2	1045.16	0.434767	0.115408	3.76722	0.000165076	0.00142988
MI / SHAM	Otx2	150.023	-3.27106	0.868377	-3.76687	0.000165305	0.00143111
MI / SHAM	Calml4	104.436	-3.07342	0.816112	-3.76593	0.00016593	0.00143575
MI / SHAM	Smcr8	968.986	-0.468224	0.124397	-3.76395	0.000167249	0.00144641
MI / SHAM	Atxn2	2210.62	0.452148	0.120195	3.76179	0.000168702	0.00145744
MI / SHAM	Kat6b	1327.59	-0.390296	0.103761	-3.7615	0.000168895	0.00145834
MI / SHAM	Efhc1	41.0993	-1.22476	0.325761	-3.75968	0.000170132	0.00146748
MI / SHAM	Pfdn1	914.837	0.400192	0.106447	3.75953	0.000170236	0.0014676
MI / SHAM	Il27ra	27.0258	-1.23063	0.327416	-3.75863	0.000170849	0.00147212
MI / SHAM	Zfp867	113.789	-0.629766	0.167577	-3.75806	0.000171234	0.00147466
MI / SHAM	Shf	565.36	0.425998	0.113409	3.75629	0.000172452	0.00148414
MI / SHAM	Zfp266	873.618	-0.466665	0.124248	-3.75592	0.000172703	0.00148498
MI / SHAM	Slc31a2	169.904	0.499694	0.133048	3.75574	0.000172829	0.00148528
MI / SHAM	Mrpl46	449.05	0.422001	0.112391	3.75474	0.00017352	0.00149044
MI / SHAM	Angpt2	40.871	-1.25678	0.334803	-3.7538	0.000174177	0.00149452
MI / SHAM	Glb1l2	34.148	-1.70599	0.454578	-3.75291	0.000174797	0.00149905
MI / SHAM	Trbc2	13.9203	2.01588	0.53726	3.75214	0.000175329	0.00150284
MI / SHAM	Fbn1	313.441	-0.622237	0.165956	-3.74941	0.000177253	0.00151853
MI / SHAM	4930453N24Rik	495.144	0.416914	0.111208	3.74897	0.000177564	0.00152041
MI / SHAM	Acss1	684.068	-0.433738	0.115724	-3.74802	0.000178235	0.00152376
MI / SHAM	Zfp458	157.908	-0.632709	0.168808	-3.7481	0.000178183	0.00152376
MI / SHAM	Snrpd2	764.593	0.438758	0.117077	3.74761	0.00017853	0.0015255
MI / SHAM	Ppara	45.269	-1.54394	0.412152	-3.74605	0.000179639	0.00153385
MI / SHAM	Ndufa6	1391.92	0.470849	0.125741	3.74459	0.000180689	0.00154153
MI / SHAM	Plxna4	4549.07	-0.54455	0.145438	-3.74421	0.000180961	0.00154306
MI / SHAM	Rsph1	157.189	-1.00551	0.268589	-3.74367	0.000181354	0.0015456
MI / SHAM	Ctdp1	381.589	0.552148	0.147524	3.74278	0.000181996	0.00154867
MI / SHAM	Lyve1	14.6268	-1.64337	0.439074	-3.7428	0.000181981	0.00154867
MI / SHAM	Khnyn	373.655	-0.387346	0.103503	-3.74236	0.000182303	0.00155047
MI / SHAM	Cntn1	8647.9	-0.382463	0.102212	-3.74187	0.000182657	0.00155268
MI / SHAM	Arhgap21	5202.52	-0.393154	0.105083	-3.74138	0.000183015	0.00155331
MI / SHAM	Galntl6	524.732	-0.469602	0.125512	-3.74148	0.000182936	0.00155331
MI / SHAM	Zfp592	662.799	-0.445656	0.119108	-3.74162	0.000182834	0.00155331
MI / SHAM	Tbc1d5	919.733	-0.471454	0.126027	-3.74091	0.000183355	0.00155459
MI / SHAM	Dnajc21	575.916	0.40589	0.108586	3.73798	0.000185507	0.00156959
MI / SHAM	Caln1	5174.01	-0.55548	0.148623	-3.73752	0.000185847	0.00157166
MI / SHAM	Nop10	459.59	0.454287	0.121609	3.73563	0.000187249	0.00158189
MI / SHAM	Mpc2	1176.1	0.448742	0.120145	3.73501	0.000187706	0.00158494
MI / SHAM	Gsn	1141.41	-0.458778	0.122853	-3.73437	0.000188189	0.00158738
MI / SHAM	Igfbp2	775.236	-1.68876	0.452295	-3.73376	0.000188643	0.00159039
MI / SHAM	Phf5a	350.232	0.419478	0.112353	3.73356	0.000188789	0.0015908
MI / SHAM	Nufip2	818.923	-0.413837	0.110897	-3.73171	0.000190182	0.00160082
MI / SHAM	Shb	168.078	0.599918	0.160767	3.7316	0.00019027	0.00160082
MI / SHAM	Tsc22d4	1618.72	0.445502	0.119432	3.73015	0.000191362	0.00160919
MI / SHAM	Lif	23.3223	-1.54571	0.414482	-3.72925	0.00019205	0.00161414
MI / SHAM	Dynlrb2	34.7936	-1.36194	0.365238	-3.7289	0.000192318	0.00161557
MI / SHAM	Alkbh8	925.416	-0.477933	0.128181	-3.72857	0.000192567	0.00161601
MI / SHAM	Siglech	246.888	-0.441485	0.118402	-3.72868	0.000192486	0.00161601
MI / SHAM	Tmed9	1705.67	0.402787	0.108059	3.72746	0.000193419	0.00162233
MI / SHAM	Magoh	364.751	0.500378	0.134247	3.72731	0.000193536	0.00162248
MI / SHAM	Fap	42.7698	-2.10926	0.565931	-3.72707	0.000193719	0.00162319
MI / SHAM	0610012G03Rik	548.403	0.411533	0.110481	3.72493	0.00019537	0.00163369
MI / SHAM	Mrps10	233.248	0.487578	0.130896	3.72493	0.000195369	0.00163369
MI / SHAM	Sowahc	330.449	-1.04268	0.279908	-3.72509	0.000195249	0.00163369
MI / SHAM	Gm10275	3704.45	0.408325	0.109632	3.7245	0.000195699	0.00163561
MI / SHAM	Eef1akmt1	308.568	0.394676	0.106029	3.72233	0.000197393	0.00164893
MI / SHAM	Rtl8a	983.744	0.42057	0.112997	3.72197	0.000197671	0.00165041
MI / SHAM	Aldh1a1	1061.75	-0.599742	0.16117	-3.72117	0.000198301	0.00165483
MI / SHAM	Arg2	54.2432	0.935851	0.251524	3.72073	0.000198649	0.00165689
MI / SHAM	Rtl8c	512.391	0.402044	0.108081	3.71985	0.000199345	0.00166185
MI / SHAM	Ndufa8	1692.47	0.416276	0.111973	3.71763	0.000201098	0.00167476
MI / SHAM	Med6	297.874	0.461917	0.124259	3.71736	0.000201314	0.00167571
MI / SHAM	Pkd2	1120.58	-0.389661	0.104851	-3.71634	0.000202132	0.00168082
MI / SHAM	Tcn2	469.897	-0.727121	0.195698	-3.71552	0.000202786	0.0016854
MI / SHAM	Tsr3	359.442	0.461952	0.124381	3.714	0.000204009	0.00169385
MI / SHAM	Flvcr2	60.59	-1.18534	0.319231	-3.71313	0.000204713	0.00169798
MI / SHAM	Pfn1	2557.36	0.393323	0.105999	3.71062	0.000206755	0.00171319
MI / SHAM	Pkn2	596.976	-0.432257	0.11658	-3.70782	0.000209047	0.00173131
MI / SHAM	Coro2a	469.904	0.437736	0.118064	3.70761	0.000209221	0.00173187
MI / SHAM	Col18a1	152.657	-1.08798	0.293637	-3.7052	0.000211227	0.00174536
MI / SHAM	Slc30a3	1656.64	0.514002	0.138727	3.70514	0.000211275	0.00174536
MI / SHAM	Ccdc134	186.063	0.512796	0.138407	3.70498	0.000211408	0.00174557
MI / SHAM	D8Ertd738e	688.461	0.494305	0.133446	3.70415	0.000212101	0.00175042
MI / SHAM	Ajuba	41.9407	-1.13562	0.306662	-3.70318	0.000212913	0.00175448
MI / SHAM	Arhgap28	18.5717	-2.55711	0.690517	-3.70318	0.000212912	0.00175448
MI / SHAM	Pcsk6	510.274	-0.620306	0.167499	-3.70334	0.000212777	0.00175448
MI / SHAM	Maff	35.0544	1.36175	0.367867	3.70174	0.000214123	0.00176267
MI / SHAM	Ankrd13a	1027.38	0.410449	0.110898	3.70115	0.000214628	0.00176443
MI / SHAM	Phldb2	166.207	-0.911936	0.246395	-3.70111	0.000214658	0.00176443
MI / SHAM	Fdx2	521.735	0.414407	0.111975	3.70087	0.00021486	0.00176521
MI / SHAM	Nav3	1511.55	-0.52474	0.141802	-3.70052	0.000215155	0.00176675
MI / SHAM	Steap2	414.952	-1.83468	0.496029	-3.69872	0.000216685	0.00177753
MI / SHAM	Sra1	518.85	0.391911	0.106014	3.69678	0.000218353	0.00178853
MI / SHAM	Olfml1	252.792	-0.554665	0.15007	-3.69605	0.00021898	0.00179277
MI / SHAM	Zfp84	401.573	-0.434886	0.117685	-3.69535	0.000219582	0.00179681
MI / SHAM	Isoc1	423.948	-0.486907	0.131791	-3.69454	0.000220282	0.00180164
MI / SHAM	Sap18b	1006.48	0.468004	0.126796	3.691	0.000223377	0.0018206
MI / SHAM	Med21	326.541	0.426704	0.115651	3.68959	0.000224615	0.00182906
MI / SHAM	Ubald2	454.586	0.40547	0.109896	3.68957	0.000224637	0.00182906
MI / SHAM	Nr3c2	3830.07	-0.561602	0.152353	-3.68619	0.000227635	0.00185072
MI / SHAM	Dnali1	60.4995	-1.17143	0.317869	-3.68526	0.000228467	0.00185623
MI / SHAM	Tjp1	2171.03	-0.46474	0.12611	-3.68518	0.000228539	0.00185623
MI / SHAM	Cfap44	215.747	-0.870016	0.2361	-3.68495	0.000228745	0.00185699
MI / SHAM	Dvl3	714.752	-0.38173	0.103595	-3.68482	0.000228864	0.00185704
MI / SHAM	Dmrta2	41.377	-1.02384	0.277949	-3.68357	0.000229989	0.00186432
MI / SHAM	Tec	30.2377	-1.09783	0.298035	-3.68357	0.000229988	0.00186432
MI / SHAM	Etv1	3002.96	-0.554017	0.150417	-3.68321	0.000230312	0.00186602
MI / SHAM	Dab2ip	1999.54	-0.414529	0.112555	-3.68289	0.000230601	0.00186652
MI / SHAM	Psenen	671.957	0.41312	0.112207	3.68178	0.000231616	0.00187288
MI / SHAM	Vipr1	473.091	0.474166	0.128783	3.68189	0.00023151	0.00187288
MI / SHAM	Zfp799	564.998	-0.527638	0.143364	-3.6804	0.000232866	0.00188207
MI / SHAM	Lsp1	65.1856	-0.830175	0.225613	-3.67965	0.000233555	0.00188578
MI / SHAM	Cd276	229.978	-0.534069	0.145181	-3.67864	0.000234477	0.00189136
MI / SHAM	Nucb1	1585.51	-0.389229	0.105852	-3.67711	0.000235891	0.0019009
MI / SHAM	Arhgef3	2226.17	0.410127	0.111544	3.67683	0.000236152	0.00190207
MI / SHAM	Snrnp27	751.998	0.427401	0.116276	3.67576	0.000237147	0.00190915
MI / SHAM	Krt18	66.3754	-3.12477	0.850149	-3.67556	0.000237329	0.00190968
MI / SHAM	Syt2	776.882	-0.799761	0.217663	-3.67431	0.000238496	0.00191813
MI / SHAM	Ppa2	736.677	0.39008	0.106176	3.67391	0.00023887	0.0019202
MI / SHAM	Slc35a5	1001.49	-0.454659	0.123768	-3.67349	0.00023926	0.00192239
MI / SHAM	Tstd3	436.31	0.416285	0.113347	3.67265	0.000240052	0.00192781
MI / SHAM	Gsk3b	4156.08	-0.451931	0.123096	-3.67137	0.000241256	0.00193653
MI / SHAM	Atf1	269.256	-0.43458	0.118387	-3.67083	0.000241766	0.00193873
MI / SHAM	Polrmt	525.602	0.66987	0.182482	3.67088	0.000241715	0.00193873
MI / SHAM	Tmppe	105.712	-0.830011	0.226141	-3.67032	0.000242246	0.00194163
MI / SHAM	Ccdc32	1165.33	0.385742	0.105126	3.66932	0.000243195	0.00194825
MI / SHAM	Slc14a1	147.183	-0.591842	0.161308	-3.66902	0.000243483	0.0019487
MI / SHAM	Trim12c	63.8634	-0.780652	0.212799	-3.66849	0.000243986	0.00195082
MI / SHAM	Ttc39b	1224.89	-0.487767	0.132961	-3.66851	0.000243965	0.00195082
MI / SHAM	Dock2	87.3898	-0.686093	0.187081	-3.66736	0.000245069	0.00195757
MI / SHAM	Cdyl2	54.5204	-0.983226	0.268119	-3.66713	0.000245289	0.00195837
MI / SHAM	Nexmif	1453.79	-0.519046	0.141555	-3.66674	0.000245666	0.00196043
MI / SHAM	Pafah1b1	11178.8	-0.403929	0.110178	-3.66616	0.000246216	0.00196387
MI / SHAM	Borcs5	611.406	0.387671	0.105753	3.66582	0.000246545	0.00196554
MI / SHAM	Dbndd2	2733.33	0.533938	0.145675	3.66527	0.000247081	0.00196886
MI / SHAM	Gm49358	174.491	-6.18234	1.68708	-3.66453	0.000247794	0.00197358
MI / SHAM	Orc6	356.896	0.379422	0.103575	3.66326	0.000249024	0.00198145
MI / SHAM	Nabp1	345.111	-0.415313	0.113395	-3.66252	0.000249742	0.00198621
MI / SHAM	Dgkb	4617.92	-0.395781	0.108119	-3.6606	0.000251625	0.00199925
MI / SHAM	Polr1a	909.171	-0.603754	0.164996	-3.6592	0.000252999	0.00200822
MI / SHAM	Pcdhga8	419.58	-0.669253	0.182922	-3.65869	0.000253512	0.00200909
MI / SHAM	Rapgef5	4017.15	-0.435724	0.119094	-3.65866	0.000253539	0.00200909
MI / SHAM	Clpp	857.679	0.397811	0.108763	3.65758	0.000254605	0.00201609
MI / SHAM	Srp14	1515.66	0.393757	0.107694	3.65627	0.000255913	0.0020245
MI / SHAM	Bckdhb	493.726	0.424037	0.116061	3.65357	0.000258617	0.00204392
MI / SHAM	Thyn1	934.388	0.406365	0.111308	3.65083	0.000261397	0.00206292
MI / SHAM	Agpat4	1229.28	0.431425	0.118205	3.64982	0.000262425	0.00207003
MI / SHAM	Sorbs1	2158.15	-0.444722	0.121863	-3.64936	0.00026289	0.0020727
MI / SHAM	Tbx18	44.5479	-1.27241	0.348705	-3.64896	0.000263303	0.00207496
MI / SHAM	Syt14	565.513	-0.528348	0.144918	-3.64584	0.000266524	0.00209934
MI / SHAM	Ccdc180	27.6997	-1.47003	0.403242	-3.64554	0.000266833	0.00210077
MI / SHAM	Jakmip3	101.116	-0.780094	0.214006	-3.64519	0.000267196	0.00210262
MI / SHAM	Ghr	179.06	-0.776627	0.213195	-3.64281	0.00026968	0.00212013
MI / SHAM	Thoc2l	277.597	-0.524046	0.143864	-3.64264	0.000269855	0.00212049
MI / SHAM	Ndufb3	1284.98	0.431661	0.118574	3.64044	0.000272173	0.00213667
MI / SHAM	Nbn	342.055	0.38814	0.10663	3.64006	0.000272571	0.00213876
MI / SHAM	Ddx3x	5611.88	-0.395157	0.108566	-3.6398	0.000272849	0.0021389
MI / SHAM	Eng	519.721	-0.442578	0.121592	-3.63987	0.000272779	0.0021389
MI / SHAM	Gm3325	32.9785	-1.32946	0.365391	-3.63846	0.00027427	0.00214696
MI / SHAM	Sult1c1	5.58298	-5.79258	1.59201	-3.63852	0.000274206	0.00214696
MI / SHAM	Alcam	2846.08	-0.507571	0.139522	-3.63792	0.000274848	0.00214948
MI / SHAM	Phf20	2237.46	-0.469275	0.128998	-3.63784	0.00027493	0.00214948
MI / SHAM	Ptprf	1205.44	-0.596228	0.163904	-3.63767	0.000275114	0.00214948
MI / SHAM	Trip11	1104.93	-0.473294	0.130107	-3.63773	0.000275049	0.00214948
MI / SHAM	Epn2	3225.74	-0.465025	0.127843	-3.63747	0.00027533	0.00215014
MI / SHAM	Mrps33	1197.3	0.395424	0.108732	3.6367	0.000276158	0.00215558
MI / SHAM	Ildr2	3230.7	-0.452426	0.124482	-3.63447	0.000278553	0.00217324
MI / SHAM	Arf5	2134.01	0.45197	0.124381	3.63377	0.00027931	0.00217736
MI / SHAM	Rab3il1	185.292	-0.535833	0.147474	-3.63341	0.000279695	0.00217904
MI / SHAM	H1f4	32.228	-1.12009	0.308304	-3.63307	0.000280068	0.00217989
MI / SHAM	Fam161a	97.2894	-0.895448	0.246563	-3.63172	0.000281541	0.00219031
MI / SHAM	Foxred2	420.208	0.394695	0.108698	3.63111	0.000282204	0.00219443
MI / SHAM	Rab9	641.786	0.388604	0.107097	3.62853	0.000285039	0.00221333
MI / SHAM	Pank3	1437.63	-0.432283	0.11917	-3.62746	0.000286221	0.00221936
MI / SHAM	Mcts1	763.681	0.389017	0.107262	3.62679	0.000286963	0.00222406
MI / SHAM	Pno1	481.038	0.433673	0.119599	3.62607	0.000287771	0.00222823
MI / SHAM	Gm10600	840.596	0.418656	0.115464	3.62586	0.000288003	0.00222897
MI / SHAM	Mtus2	872.237	-0.501826	0.138473	-3.624	0.000290079	0.00224292
MI / SHAM	Aloxe3	209.965	0.747479	0.206267	3.62384	0.000290258	0.00224325
MI / SHAM	Tbl3	513.965	0.419237	0.115713	3.62307	0.000291122	0.00224781
MI / SHAM	Rnf43	62.1091	-0.795916	0.219753	-3.62187	0.000292478	0.00225722
MI / SHAM	Ntn3	155.88	-0.518742	0.143236	-3.62159	0.000292793	0.00225776
MI / SHAM	Zic5	142.674	-1.33121	0.367578	-3.62157	0.000292823	0.00225776
MI / SHAM	Arpc2	6061.32	0.386641	0.106777	3.621	0.000293465	0.00225988
MI / SHAM	Cd84	80.4157	-0.944974	0.26096	-3.62114	0.000293308	0.00225988
MI / SHAM	Kirrel	123.536	-0.817919	0.225885	-3.62096	0.00029351	0.00225988
MI / SHAM	Snx18	511.705	-0.390882	0.108027	-3.61836	0.00029648	0.00228167
MI / SHAM	Heatr5a	288.511	-0.47994	0.132655	-3.61797	0.000296926	0.00228404
MI / SHAM	Fyb	82.3771	-1.01036	0.279564	-3.61406	0.000301437	0.00231332
MI / SHAM	Btbd7	571.274	-0.460971	0.127589	-3.61293	0.000302758	0.00232181
MI / SHAM	Ltk	247.136	0.597742	0.165448	3.61287	0.000302827	0.00232181
MI / SHAM	Slc31a1	566.768	-0.970828	0.268742	-3.61249	0.000303273	0.00232415
MI / SHAM	Sptan1	22876.3	0.420268	0.116346	3.61224	0.000303561	0.00232527
MI / SHAM	Pard6a	337.47	0.436418	0.120873	3.61055	0.000305554	0.00233945
MI / SHAM	Ndufb10	2184.48	0.391251	0.108376	3.61011	0.000306062	0.00234224
MI / SHAM	Mien1	792.618	0.485433	0.134483	3.60962	0.000306647	0.0023443
MI / SHAM	Pcdh20	2821.64	-0.542094	0.150177	-3.6097	0.000306556	0.0023443
MI / SHAM	Plin2	95.8302	-0.768484	0.212904	-3.60952	0.000306759	0.0023443
MI / SHAM	Brms1	396.419	0.445731	0.123495	3.60931	0.000307014	0.00234516
MI / SHAM	Dgkh	4301.04	-0.550746	0.152789	-3.60463	0.000312601	0.00237899
MI / SHAM	Pcdh1	6770.42	-0.541404	0.150235	-3.60371	0.000313704	0.00238517
MI / SHAM	Tmem52	27.0774	1.53466	0.426179	3.60097	0.000317035	0.00240826
MI / SHAM	Tnr	6125.31	-0.41463	0.115249	-3.59769	0.000321052	0.00243492
MI / SHAM	Hfe	137.791	-0.653749	0.181802	-3.59594	0.000323219	0.00244957
MI / SHAM	Gm11518	579.135	0.830327	0.230926	3.59564	0.00032359	0.00245126
MI / SHAM	Pcgf6	219.787	0.545609	0.151766	3.59506	0.000324318	0.00245564
MI / SHAM	Rtp1	30.2004	1.95903	0.544984	3.59466	0.000324813	0.00245825
MI / SHAM	Ap5b1	69.5179	-0.786685	0.218877	-3.59419	0.000325401	0.00246157
MI / SHAM	Card14	15.959	1.54155	0.428983	3.5935	0.000326266	0.0024647
MI / SHAM	Zdhhc22	378.576	0.661849	0.184212	3.59286	0.000327065	0.00246847
MI / SHAM	Dusp6	1248.33	0.423446	0.117899	3.59161	0.000328637	0.00247766
MI / SHAM	Gm13378	7.99608	-3.55509	0.989886	-3.59141	0.000328893	0.00247766
MI / SHAM	Btg3	471.88	0.47634	0.132654	3.59084	0.000329609	0.00247934
MI / SHAM	Rpf2	413.665	0.427479	0.119049	3.59077	0.000329708	0.00247934
MI / SHAM	Cdh1	18.9445	-2.6392	0.735044	-3.59053	0.000330001	0.00248037
MI / SHAM	Erap1	254.847	-0.92914	0.258852	-3.58947	0.000331349	0.00248841
MI / SHAM	Frmpd2	41.3537	-1.22914	0.342431	-3.58945	0.000331374	0.00248841
MI / SHAM	Ccer2	22.2858	1.39842	0.389688	3.58856	0.00033251	0.00249466
MI / SHAM	Sdk1	145.207	-0.861151	0.239966	-3.58864	0.000332408	0.00249466
MI / SHAM	Npy	1026.49	0.517619	0.144251	3.58833	0.000332797	0.00249567
MI / SHAM	Folr2	6.74409	-3.05226	0.850813	-3.58746	0.000333918	0.0025018
MI / SHAM	Fzd2	229.834	0.587361	0.163806	3.58571	0.000336163	0.00251632
MI / SHAM	Ciao2b	272.268	0.507749	0.141704	3.58317	0.000339449	0.00253976
MI / SHAM	Gdpd5	378.15	0.41889	0.116909	3.58304	0.000339622	0.00253989
MI / SHAM	Rab4b	1107.28	0.384877	0.107454	3.58179	0.000341251	0.00254976
MI / SHAM	Zbtb33	688.345	-0.393983	0.109994	-3.58185	0.000341166	0.00254976
MI / SHAM	Me2	359.437	-0.447923	0.125069	-3.5814	0.000341753	0.00255058
MI / SHAM	Mtln	346.323	0.404637	0.113018	3.58029	0.000343211	0.00255858
MI / SHAM	Pcdhb19	223.042	-0.646956	0.180697	-3.58034	0.000343148	0.00255858
MI / SHAM	Slc16a4	62.4867	-1.0472	0.292506	-3.58011	0.000343454	0.00255923
MI / SHAM	Rsph4a	157.094	-1.00561	0.280954	-3.57927	0.000344551	0.00256624
MI / SHAM	Nrn1	5327.08	0.413623	0.115658	3.57626	0.000348547	0.00258702
MI / SHAM	Egfr	336.643	-0.542578	0.151742	-3.57566	0.000349347	0.00259021
MI / SHAM	Eif2b1	463.796	0.400916	0.112135	3.57531	0.000349818	0.00259253
MI / SHAM	Clec16a	2027.78	-0.42644	0.119331	-3.5736	0.000352112	0.00260718
MI / SHAM	Fam181a	22.1413	-1.39083	0.389346	-3.57222	0.00035397	0.00261976
MI / SHAM	Gm2446	120.379	0.600216	0.16807	3.57123	0.000355304	0.00262769
MI / SHAM	Rps25	3494.27	0.42309	0.118473	3.57119	0.000355361	0.00262769
MI / SHAM	Bace2	45.827	-1.20307	0.336995	-3.56999	0.000356998	0.00263386
MI / SHAM	Rbm12	443.673	-0.495492	0.138898	-3.5673	0.000360673	0.00265739
MI / SHAM	Dpep1	7.87857	-2.4517	0.687429	-3.56648	0.000361812	0.0026622
MI / SHAM	Kif27	91.5152	-1.04087	0.291909	-3.56575	0.000362813	0.00266837
MI / SHAM	Prkg1	205.056	-0.848759	0.238086	-3.56492	0.000363966	0.00267566
MI / SHAM	Zfp982	56.2776	-0.914086	0.256428	-3.56469	0.000364281	0.00267677
MI / SHAM	Nfix	6210.99	-0.532908	0.149591	-3.56244	0.000367426	0.00269795
MI / SHAM	Tlr2	18.5745	-1.60874	0.451632	-3.56205	0.000367967	0.00269903
MI / SHAM	Zfp800	252.919	-0.637482	0.178961	-3.56213	0.000367865	0.00269903
MI / SHAM	Shroom2	1730.89	-0.393581	0.110534	-3.56071	0.00036985	0.00271162
MI / SHAM	Pcdhga11	736.376	-0.580401	0.16302	-3.56029	0.000370439	0.00271352
MI / SHAM	Adam12	140.157	-0.805566	0.226277	-3.56009	0.000370729	0.00271444
MI / SHAM	Primpol	96.7658	-0.787079	0.221163	-3.55881	0.000372539	0.00272526
MI / SHAM	P2ry12	881.305	-0.452801	0.127252	-3.55831	0.000373251	0.00272926
MI / SHAM	St3gal6	257.382	-0.49901	0.140274	-3.5574	0.000374548	0.0027363
MI / SHAM	Clec5a	35.6514	-0.994307	0.279531	-3.55705	0.000375043	0.0027387
MI / SHAM	Bbs5	303.735	0.460508	0.129472	3.55682	0.000375378	0.00273993
MI / SHAM	Cfap221	9.39022	-2.25356	0.63378	-3.55575	0.000376905	0.00274985
MI / SHAM	Cntnap5b	253.254	-0.790711	0.222428	-3.55491	0.000378103	0.00275614
MI / SHAM	Mul1	848.284	-0.407936	0.114749	-3.55502	0.000377952	0.00275614
MI / SHAM	Epb41l4a	98.9618	-0.660593	0.185884	-3.55379	0.000379729	0.00276677
MI / SHAM	Gm19026	28.8772	-1.25572	0.353451	-3.55275	0.000381221	0.00277641
MI / SHAM	Ccdc186	1063.71	-0.758207	0.213458	-3.55201	0.000382293	0.00278298
MI / SHAM	Sp100	94.1588	-1.15656	0.325643	-3.5516	0.000382889	0.00278608
MI / SHAM	Fchsd2	831.885	-0.392706	0.110579	-3.55137	0.000383238	0.00278739
MI / SHAM	Kdm3a	837.966	0.385803	0.10864	3.55121	0.000383467	0.00278782
MI / SHAM	Coq3	381.659	0.379158	0.106793	3.55039	0.000384663	0.00279397
MI / SHAM	Plbd1	6.10768	-3.7881	1.06717	-3.54967	0.000385716	0.00279921
MI / SHAM	Ndufs6	901.502	0.433072	0.12201	3.54948	0.000385997	0.00280002
MI / SHAM	Gm19935	108.302	-1.13266	0.319145	-3.54904	0.000386635	0.0028034
MI / SHAM	Ldlr	448.631	-0.419536	0.118228	-3.54854	0.000387376	0.0028041
MI / SHAM	Serp2	1069.14	0.397327	0.111973	3.54841	0.000387561	0.0028041
MI / SHAM	Slc25a35	148.44	-0.573276	0.161559	-3.5484	0.000387585	0.0028041
MI / SHAM	4930522L14Rik	49.3734	-0.895776	0.252582	-3.54648	0.000390417	0.0028221
MI / SHAM	Anapc4	1103.98	0.462946	0.130536	3.54651	0.000390373	0.0028221
MI / SHAM	Ppm1h	1652.35	-0.429611	0.121242	-3.54342	0.000394969	0.00284999
MI / SHAM	Trrap	3504.68	0.446498	0.126194	3.53819	0.000402882	0.00290453
MI / SHAM	Tbl2	627.832	-0.680096	0.192398	-3.53484	0.000408018	0.00293641
MI / SHAM	Tbc1d25	213.322	0.437919	0.123934	3.53348	0.000410126	0.00294641
MI / SHAM	Agps	865.802	-0.493374	0.139635	-3.53331	0.000410386	0.00294699
MI / SHAM	Baiap2l1	43.9073	-2.16071	0.611748	-3.53203	0.000412376	0.00295999
MI / SHAM	Tex30	60.0528	0.860683	0.243724	3.53138	0.000413397	0.00296602
MI / SHAM	Cd82	408.277	-0.586774	0.166176	-3.53105	0.000413921	0.00296848
MI / SHAM	Ikbkg	857.156	-0.674985	0.191207	-3.53012	0.000415375	0.00297761
MI / SHAM	Galnt10	204.244	-0.503464	0.142646	-3.52947	0.000416386	0.00298355
MI / SHAM	Acads	113.988	-0.616488	0.174682	-3.52921	0.000416797	0.00298514
MI / SHAM	Rpl38	1684.28	0.499715	0.141598	3.5291	0.000416971	0.00298514
MI / SHAM	Gab2	468.21	-0.446161	0.126507	-3.52678	0.000420647	0.00300884
MI / SHAM	Fis1	1815.53	0.401299	0.113794	3.52655	0.000421009	0.00301011
MI / SHAM	Lsm8	579.234	0.427162	0.121224	3.52373	0.000425511	0.0030357
MI / SHAM	Psma3	1351.53	0.441918	0.125412	3.52374	0.000425499	0.0030357
MI / SHAM	Psd2	1037.92	-0.440598	0.125072	-3.52276	0.000427075	0.0030438
MI / SHAM	Tmsb4x	14276.8	0.416726	0.118362	3.52079	0.000430265	0.00306428
MI / SHAM	Snrpg	169.277	0.71067	0.202023	3.51776	0.000435205	0.00309411
MI / SHAM	Sgip1	4161.03	-0.463938	0.131993	-3.51488	0.000439952	0.00312514
MI / SHAM	Entpd1	270.411	-0.533111	0.15169	-3.51447	0.000440632	0.00312592
MI / SHAM	Gas2l2	14.2538	-2.77567	0.789783	-3.51447	0.000440625	0.00312592
MI / SHAM	Atp6v1a	11592.9	-0.412889	0.117487	-3.51434	0.00044085	0.00312611
MI / SHAM	Znhit3	344.957	0.499016	0.142018	3.51375	0.000441836	0.00313176
MI / SHAM	Agap1	2794.54	-0.403367	0.114804	-3.51353	0.000442191	0.00313292
MI / SHAM	Pard6g	87.5308	-0.652905	0.18589	-3.51232	0.000444214	0.00314454
MI / SHAM	Pag1	623.548	-0.432512	0.123175	-3.51137	0.00044581	0.00315312
MI / SHAM	Kctd14	51.5525	-0.886784	0.252594	-3.51071	0.000446916	0.00315958
MI / SHAM	Bbx	721.614	-0.407917	0.116213	-3.51008	0.000447965	0.00316427
MI / SHAM	BC034090	146.745	-0.760729	0.21676	-3.50954	0.000448879	0.00316869
MI / SHAM	Atp2c1	3700.78	-0.391958	0.111715	-3.50854	0.000450571	0.00317858
MI / SHAM	Fam13b	1189.06	-0.428454	0.122154	-3.50749	0.000452349	0.00318975
MI / SHAM	Efcab14	1155.12	-0.450787	0.128544	-3.50686	0.00045343	0.003196
MI / SHAM	Plxna1	3671.33	-0.478921	0.136596	-3.5061	0.000454724	0.00320375
MI / SHAM	Maskbp3	184.057	0.721389	0.205836	3.50468	0.000457156	0.00321894
MI / SHAM	Ankrd49	277.931	0.388108	0.110749	3.50438	0.000457668	0.00322034
MI / SHAM	Rpl14	2757.65	0.428028	0.122187	3.50305	0.000459958	0.00323507
MI / SHAM	Tmem51	42.7079	-0.914782	0.261217	-3.502	0.000461785	0.00324653
MI / SHAM	Ggct	385.788	0.446428	0.127554	3.49991	0.000465411	0.00326643
MI / SHAM	Ano1	85.193	-1.26292	0.360869	-3.49966	0.000465845	0.00326668
MI / SHAM	Polr2k	252.435	0.551732	0.157684	3.49898	0.000467046	0.00327241
MI / SHAM	Prune2	1712.1	-0.449052	0.128346	-3.49877	0.000467408	0.00327345
MI / SHAM	Myh3	37.2419	1.27326	0.363967	3.4983	0.00046824	0.00327788
MI / SHAM	Nfatc3	295.31	-0.383074	0.109604	-3.49508	0.000473915	0.00331619
MI / SHAM	Vav3	208.27	-0.736002	0.210635	-3.49421	0.000475472	0.00332567
MI / SHAM	Gsap	159.02	-0.694206	0.198684	-3.49402	0.000475804	0.00332658
MI / SHAM	Fam229b	169.591	0.611148	0.174943	3.49341	0.000476894	0.00333278
MI / SHAM	Mrps34	629.919	0.394785	0.113043	3.49233	0.00047882	0.0033422
MI / SHAM	Shisal1	1475.78	-0.418064	0.119708	-3.49235	0.000478795	0.0033422
MI / SHAM	Irf8	87.174	-0.62491	0.178967	-3.49177	0.00047984	0.00334754
MI / SHAM	Cox4i1	7857.6	0.380971	0.10912	3.49131	0.000480658	0.00334993
MI / SHAM	Cuedc2	1865.95	0.395986	0.113423	3.49124	0.000480776	0.00334993
MI / SHAM	Atp6v1f	1341.25	0.391487	0.112189	3.48953	0.000483876	0.00336867
MI / SHAM	Zfp442	81.9526	-0.700362	0.2007	-3.48959	0.000483766	0.00336867
MI / SHAM	Col25a1	1847.84	-0.470513	0.134917	-3.48742	0.000487703	0.00339387
MI / SHAM	Zbtb39	232.32	-0.466081	0.133672	-3.48675	0.000488932	0.00340099
MI / SHAM	Tns2	530.551	0.577929	0.165763	3.48647	0.000489434	0.00340304
MI / SHAM	Mrs2	1880.08	-0.425621	0.122091	-3.48611	0.000490107	0.00340484
MI / SHAM	Noxred1	28.1698	1.11909	0.321011	3.48614	0.000490035	0.00340484
MI / SHAM	Lurap1	468.38	-0.405463	0.116318	-3.48583	0.000490618	0.0034065
MI / SHAM	Atp7a	159.989	-1.10301	0.316538	-3.48461	0.000492862	0.00341964
MI / SHAM	Tbc1d1	826.014	0.429874	0.123377	3.48425	0.000493523	0.00342278
MI / SHAM	Lhx9	333.121	-0.450076	0.129201	-3.48353	0.00049484	0.00342901
MI / SHAM	Sfrp1	146.194	-1.13166	0.324971	-3.48233	0.000497078	0.00344306
MI / SHAM	Rpl37	1707.92	0.43926	0.126145	3.48217	0.000497361	0.00344358
MI / SHAM	Tmem126a	372.736	0.387098	0.111175	3.48189	0.000497893	0.00344581
MI / SHAM	Mlf1	39.0366	-1.54697	0.444642	-3.47915	0.00050301	0.00347829
MI / SHAM	Cadm2	7220.77	-0.455058	0.130831	-3.47821	0.000504774	0.00348826
MI / SHAM	Snai1	10.3311	-2.11961	0.609572	-3.47721	0.000506652	0.00349828
MI / SHAM	Nfic	1763.59	-0.543998	0.156534	-3.47528	0.000510328	0.00351704
MI / SHAM	Mamdc2	31.6055	-1.35763	0.390695	-3.4749	0.000511044	0.00351755
MI / SHAM	Sh3bp5	2757.49	0.44606	0.128361	3.47505	0.000510754	0.00351755
MI / SHAM	Scarf1	31.7373	-1.04525	0.300837	-3.47447	0.000511859	0.00352168
MI / SHAM	Prr32	65.2602	-3.2537	0.937184	-3.47179	0.000517007	0.00355264
MI / SHAM	Nob1	468.831	0.386232	0.111281	3.47078	0.000518943	0.00356296
MI / SHAM	Atp5e	1078.22	0.46756	0.134751	3.46981	0.000520817	0.00357433
MI / SHAM	Snx24	288.915	0.405789	0.11697	3.46918	0.000522054	0.00357983
MI / SHAM	Ttpa	82.5293	-0.735941	0.212215	-3.4679	0.000524535	0.00359384
MI / SHAM	Zfp865	748.518	-0.440129	0.126949	-3.46698	0.000526338	0.00360469
MI / SHAM	Ddi2	1473.83	-0.451599	0.130277	-3.46645	0.000527381	0.00360883
MI / SHAM	Tnfrsf1a	217.598	-0.495563	0.142969	-3.46624	0.000527801	0.00361019
MI / SHAM	Arhgef6	507.302	-0.48619	0.140279	-3.46587	0.00052851	0.00361354
MI / SHAM	Mtres1	434.82	0.458183	0.132229	3.46508	0.00053007	0.00362119
MI / SHAM	Cltrn	10.8937	-3.19702	0.922705	-3.46483	0.000530564	0.00362306
MI / SHAM	Syde1	217.496	-0.428306	0.123654	-3.46375	0.000532698	0.0036331
MI / SHAM	Perp	105.644	-1.24073	0.358268	-3.46314	0.000533915	0.00363687
MI / SHAM	Tmem198b	151.361	-0.507384	0.146508	-3.46318	0.000533841	0.00363687
MI / SHAM	Mtdh	2166.99	-0.477037	0.137761	-3.46278	0.000534627	0.00364021
[truncated: 1,153 more rows]

## Sheet: Table 10
	SYMBOL	TITLE	RANK IN GENE LIST	RANK METRIC SCORE	RUNNING ES	CORE ENRICHMENT
1	NDUFB4	NADH:ubiquinone oxidoreductase subunit B4 [Source:HGNC Symbol;Acc:HGNC:7699]	220	0.769778	0.00336283	Yes
2	COX7B	cytochrome c oxidase subunit 7B [Source:HGNC Symbol;Acc:HGNC:2291]	252	0.727816	0.0186165	Yes
3	MT-ND6	mitochondrially encoded NADH:ubiquinone oxidoreductase core subunit 6 [Source:HGNC Symbol;Acc:HGNC:7462]	285	0.697753	0.0330846	Yes
4	ATP6V1D	ATPase H+ transporting V1 subunit D [Source:HGNC Symbol;Acc:HGNC:13527]	317	0.666508	0.0468753	Yes
5	NDUFV2	NADH:ubiquinone oxidoreductase core subunit V2 [Source:HGNC Symbol;Acc:HGNC:7717]	348	0.634881	0.0599794	Yes
6	NDUFC1	NADH:ubiquinone oxidoreductase subunit C1 [Source:HGNC Symbol;Acc:HGNC:7705]	355	0.628566	0.07457	Yes
7	NDUFS4	NADH:ubiquinone oxidoreductase subunit S4 [Source:HGNC Symbol;Acc:HGNC:7711]	357	0.627445	0.0894749	Yes
8	NDUFA5	NADH:ubiquinone oxidoreductase subunit A5 [Source:HGNC Symbol;Acc:HGNC:7688]	368	0.618534	0.103553	Yes
9	COX17	cytochrome c oxidase copper chaperone COX17 [Source:HGNC Symbol;Acc:HGNC:2264]	392	0.610416	0.116551	Yes
10	NDUFA4	NDUFA4 mitochondrial complex associated [Source:HGNC Symbol;Acc:HGNC:7687]	439	0.579486	0.127242	Yes
11	COX6C	cytochrome c oxidase subunit 6C [Source:HGNC Symbol;Acc:HGNC:2285]	440	0.579258	0.141065	Yes
12	NDUFB6	NADH:ubiquinone oxidoreductase subunit B6 [Source:HGNC Symbol;Acc:HGNC:7701]	528	0.535921	0.147919	Yes
13	COX7C	cytochrome c oxidase subunit 7C [Source:HGNC Symbol;Acc:HGNC:2292]	539	0.530659	0.159901	Yes
14	ATP5PO	ATP synthase peripheral stalk subunit OSCP [Source:HGNC Symbol;Acc:HGNC:850]	576	0.517714	0.1698	Yes
15	ATP5PF	ATP synthase peripheral stalk subunit F6 [Source:HGNC Symbol;Acc:HGNC:847]	579	0.517025	0.182001	Yes
16	NDUFA2	NADH:ubiquinone oxidoreductase subunit A2 [Source:HGNC Symbol;Acc:HGNC:7685]	618	0.501663	0.191381	Yes
17	MT-ND3	mitochondrially encoded NADH:ubiquinone oxidoreductase core subunit 3 [Source:HGNC Symbol;Acc:HGNC:7458]	646	0.493778	0.201322	Yes
18	ATP5MG	ATP synthase membrane subunit g [Source:HGNC Symbol;Acc:HGNC:14247]	677	0.481184	0.210759	Yes
19	ATP5MF	ATP synthase membrane subunit f [Source:HGNC Symbol;Acc:HGNC:848]	700	0.473024	0.220546	Yes
20	ATP6V1H	ATPase H+ transporting V1 subunit H [Source:HGNC Symbol;Acc:HGNC:18303]	703	0.472464	0.231684	Yes
21	NDUFA6	NADH:ubiquinone oxidoreductase subunit A6 [Source:HGNC Symbol;Acc:HGNC:7690]	716	0.467875	0.242031	Yes
22	COX6A2	cytochrome c oxidase subunit 6A2 [Source:HGNC Symbol;Acc:HGNC:2279]	718	0.467417	0.253117	Yes
23	UQCRB	ubiquinol-cytochrome c reductase binding protein [Source:HGNC Symbol;Acc:HGNC:12582]	732	0.462655	0.263271	Yes
24	ATP5F1E	ATP synthase F1 subunit epsilon [Source:HGNC Symbol;Acc:HGNC:838]	733	0.461851	0.274292	Yes
25	NDUFS7	NADH:ubiquinone oxidoreductase core subunit S7 [Source:HGNC Symbol;Acc:HGNC:7714]	735	0.461046	0.285226	Yes
26	NDUFAB1	NADH:ubiquinone oxidoreductase subunit AB1 [Source:HGNC Symbol;Acc:HGNC:7694]	737	0.460299	0.296142	Yes
27	ATP5PD	ATP synthase peripheral stalk subunit d [Source:HGNC Symbol;Acc:HGNC:845]	739	0.45979	0.307046	Yes
28	NDUFB5	NADH:ubiquinone oxidoreductase subunit B5 [Source:HGNC Symbol;Acc:HGNC:7700]	742	0.458235	0.317845	Yes
29	ATP5ME	ATP synthase membrane subunit e [Source:HGNC Symbol;Acc:HGNC:846]	757	0.453841	0.32772	Yes
30	COX7A2	cytochrome c oxidase subunit 7A2 [Source:HGNC Symbol;Acc:HGNC:2288]	766	0.450498	0.337925	Yes
31	NDUFA10	NADH:ubiquinone oxidoreductase subunit A10 [Source:HGNC Symbol;Acc:HGNC:7684]	787	0.446062	0.347205	Yes
32	NDUFS5	NADH:ubiquinone oxidoreductase subunit S5 [Source:HGNC Symbol;Acc:HGNC:7712]	822	0.438355	0.355347	Yes
33	NDUFA3	NADH:ubiquinone oxidoreductase subunit A3 [Source:HGNC Symbol;Acc:HGNC:7686]	864	0.430014	0.362812	Yes
34	ATP6V1E1	ATPase H+ transporting V1 subunit E1 [Source:HGNC Symbol;Acc:HGNC:857]	873	0.428234	0.372485	Yes
35	ATP6V0D1	ATPase H+ transporting V0 subunit d1 [Source:HGNC Symbol;Acc:HGNC:13724]	874	0.428088	0.382701	Yes
36	NDUFA11	NADH:ubiquinone oxidoreductase subunit A11 [Source:HGNC Symbol;Acc:HGNC:20371]	879	0.426749	0.392612	Yes
37	SDHB	succinate dehydrogenase complex iron sulfur subunit B [Source:HGNC Symbol;Acc:HGNC:10681]	889	0.422901	0.40209	Yes
38	NDUFS6	NADH:ubiquinone oxidoreductase subunit S6 [Source:HGNC Symbol;Acc:HGNC:7713]	939	0.41059	0.408546	Yes
39	NDUFB3	NADH:ubiquinone oxidoreductase subunit B3 [Source:HGNC Symbol;Acc:HGNC:7698]	944	0.408385	0.418018	Yes
40	NDUFB2	NADH:ubiquinone oxidoreductase subunit B2 [Source:HGNC Symbol;Acc:HGNC:7697]	955	0.407062	0.42705	Yes
41	PPA1	inorganic pyrophosphatase 1 [Source:HGNC Symbol;Acc:HGNC:9226]	957	0.406983	0.436694	Yes
42	COX5A	cytochrome c oxidase subunit 5A [Source:HGNC Symbol;Acc:HGNC:2267]	996	0.399031	0.443624	Yes
43	ATP6V0C	ATPase H+ transporting V0 subunit c [Source:HGNC Symbol;Acc:HGNC:855]	999	0.398541	0.452999	Yes
44	ATP6V1G1	ATPase H+ transporting V1 subunit G1 [Source:HGNC Symbol;Acc:HGNC:864]	1004	0.39701	0.4622	Yes
45	COX7B2	cytochrome c oxidase subunit 7B2 [Source:HGNC Symbol;Acc:HGNC:24381]	1009	0.395103	0.471355	Yes
46	ATP6V1B1	ATPase H+ transporting V1 subunit B1 [Source:HGNC Symbol;Acc:HGNC:853]	1030	0.390312	0.479305	Yes
47	UQCRQ	ubiquinol-cytochrome c reductase complex III subunit VII [Source:HGNC Symbol;Acc:HGNC:29594]	1080	0.381105	0.485058	Yes
48	NDUFA8	NADH:ubiquinone oxidoreductase subunit A8 [Source:HGNC Symbol;Acc:HGNC:7692]	1084	0.379782	0.493916	Yes
49	COX5B	cytochrome c oxidase subunit 5B [Source:HGNC Symbol;Acc:HGNC:2269]	1091	0.378415	0.502537	Yes
50	NDUFS3	NADH:ubiquinone oxidoreductase core subunit S3 [Source:HGNC Symbol;Acc:HGNC:7710]	1153	0.36586	0.507107	Yes
51	PPA2	inorganic pyrophosphatase 2 [Source:HGNC Symbol;Acc:HGNC:28883]	1273	0.342269	0.507157	Yes
52	ATP6V1F	ATPase H+ transporting V1 subunit F [Source:HGNC Symbol;Acc:HGNC:16832]	1281	0.340322	0.514801	Yes
53	NDUFB10	NADH:ubiquinone oxidoreductase subunit B10 [Source:HGNC Symbol;Acc:HGNC:7696]	1307	0.337342	0.521146	Yes
54	ATP5PB	ATP synthase peripheral stalk-membrane subunit b [Source:HGNC Symbol;Acc:HGNC:840]	1362	0.327094	0.525268	Yes
55	COX4I1	cytochrome c oxidase subunit 4I1 [Source:HGNC Symbol;Acc:HGNC:2265]	1406	0.319694	0.529964	Yes
56	UQCR11	ubiquinol-cytochrome c reductase, complex III subunit XI [Source:HGNC Symbol;Acc:HGNC:30862]	1417	0.318291	0.536877	Yes
57	UQCR10	ubiquinol-cytochrome c reductase, complex III subunit X [Source:HGNC Symbol;Acc:HGNC:30863]	1445	0.312805	0.5425	Yes
58	UQCRFS1	ubiquinol-cytochrome c reductase, Rieske iron-sulfur polypeptide 1 [Source:HGNC Symbol;Acc:HGNC:12587]	1468	0.309441	0.548384	Yes
59	MT-ATP6	mitochondrially encoded ATP synthase membrane subunit 6 [Source:HGNC Symbol;Acc:HGNC:7414]	1474	0.308404	0.555402	Yes
60	ATP5F1B	ATP synthase F1 subunit beta [Source:HGNC Symbol;Acc:HGNC:830]	1491	0.301466	0.561505	Yes
61	NDUFB8	NADH:ubiquinone oxidoreductase subunit B8 [Source:HGNC Symbol;Acc:HGNC:7703]	1493	0.300944	0.568618	Yes
62	ATP5MC3	ATP synthase membrane subunit c locus 3 [Source:HGNC Symbol;Acc:HGNC:843]	1656	0.276389	0.564164	Yes
63	ATP6V0A4	ATPase H+ transporting V0 subunit a4 [Source:HGNC Symbol;Acc:HGNC:866]	1667	0.275215	0.570049	Yes
64	ATP6V1G2	ATPase H+ transporting V1 subunit G2 [Source:HGNC Symbol;Acc:HGNC:862]	1767	0.260205	0.569505	Yes
65	UQCRC1	ubiquinol-cytochrome c reductase core protein 1 [Source:HGNC Symbol;Acc:HGNC:12585]	1773	0.259548	0.575358	Yes
66	MT-ND1	mitochondrially encoded NADH:ubiquinone oxidoreductase core subunit 1 [Source:HGNC Symbol;Acc:HGNC:7455]	1805	0.253458	0.579292	Yes
67	NDUFB7	NADH:ubiquinone oxidoreductase subunit B7 [Source:HGNC Symbol;Acc:HGNC:7702]	1819	0.251627	0.58441	Yes
68	MT-CO3	mitochondrially encoded cytochrome c oxidase III [Source:HGNC Symbol;Acc:HGNC:7422]	1822	0.251281	0.59027	Yes
69	UQCRH	ubiquinol-cytochrome c reductase hinge protein [Source:HGNC Symbol;Acc:HGNC:12590]	1891	0.240618	0.591373	Yes
70	NDUFS8	NADH:ubiquinone oxidoreductase core subunit S8 [Source:HGNC Symbol;Acc:HGNC:7715]	1893	0.240229	0.597038	Yes
71	COX6B1	cytochrome c oxidase subunit 6B1 [Source:HGNC Symbol;Acc:HGNC:2280]	1937	0.235833	0.599733	Yes
72	NDUFB9	NADH:ubiquinone oxidoreductase subunit B9 [Source:HGNC Symbol;Acc:HGNC:7704]	1950	0.234565	0.604512	Yes
73	ATP5MC1	ATP synthase membrane subunit c locus 1 [Source:HGNC Symbol;Acc:HGNC:841]	1980	0.230913	0.608044	Yes
74	ATP5F1D	ATP synthase F1 subunit delta [Source:HGNC Symbol;Acc:HGNC:837]	2021	0.225927	0.610707	Yes
75	NDUFS2	NADH:ubiquinone oxidoreductase core subunit S2 [Source:HGNC Symbol;Acc:HGNC:7708]	2203	0.203434	0.603215	Yes
76	NDUFA7	NADH:ubiquinone oxidoreductase subunit A7 [Source:HGNC Symbol;Acc:HGNC:7691]	2206	0.203193	0.607927	Yes
77	MT-CYB	mitochondrially encoded cytochrome b [Source:HGNC Symbol;Acc:HGNC:7427]	2218	0.201919	0.611996	Yes
78	ATP5F1C	ATP synthase F1 subunit gamma [Source:HGNC Symbol;Acc:HGNC:833]	2249	0.198564	0.614688	Yes
79	ATP6V0B	ATPase H+ transporting V0 subunit b [Source:HGNC Symbol;Acc:HGNC:861]	2262	0.196917	0.618568	Yes
80	CYC1	cytochrome c1 [Source:HGNC Symbol;Acc:HGNC:2579]	2284	0.193588	0.621756	Yes
81	COX6A1	cytochrome c oxidase subunit 6A1 [Source:HGNC Symbol;Acc:HGNC:2277]	2333	0.186648	0.622935	Yes
82	MT-ND2	mitochondrially encoded NADH:ubiquinone oxidoreductase core subunit 2 [Source:HGNC Symbol;Acc:HGNC:7456]	2464	0.171131	0.618151	No
83	MT-CO1	mitochondrially encoded cytochrome c oxidase I [Source:HGNC Symbol;Acc:HGNC:7419]	2689	0.144635	0.606323	No
84	NDUFA1	NADH:ubiquinone oxidoreductase subunit A1 [Source:HGNC Symbol;Acc:HGNC:7683]	2694	0.144359	0.609495	No
85	MT-ATP8	mitochondrially encoded ATP synthase membrane subunit 8 [Source:HGNC Symbol;Acc:HGNC:7415]	2721	0.142241	0.611116	No
86	NDUFC2	NADH:ubiquinone oxidoreductase subunit C2 [Source:HGNC Symbol;Acc:HGNC:7706]	2732	0.141035	0.6138	No
87	ATP6V0E2	ATPase H+ transporting V0 subunit e2 [Source:HGNC Symbol;Acc:HGNC:21723]	2736	0.140694	0.616953	No
88	MT-ND4	mitochondrially encoded NADH:ubiquinone oxidoreductase core subunit 4 [Source:HGNC Symbol;Acc:HGNC:7459]	2841	0.129206	0.612942	No
89	NDUFA9	NADH:ubiquinone oxidoreductase subunit A9 [Source:HGNC Symbol;Acc:HGNC:7693]	3082	0.104855	0.599073	No
90	NDUFV3	NADH:ubiquinone oxidoreductase subunit V3 [Source:HGNC Symbol;Acc:HGNC:7719]	3264	0.0873107	0.58881	No
91	ATP5MC2	ATP synthase membrane subunit c locus 2 [Source:HGNC Symbol;Acc:HGNC:842]	3340	0.0789755	0.585579	No
92	ATP6AP1	ATPase H+ transporting accessory protein 1 [Source:HGNC Symbol;Acc:HGNC:868]	3380	0.0741347	0.584687	No
93	COX8A	cytochrome c oxidase subunit 8A [Source:HGNC Symbol;Acc:HGNC:2294]	3722	0.0394644	0.562369	No
94	MT-ND5	mitochondrially encoded NADH:ubiquinone oxidoreductase core subunit 5 [Source:HGNC Symbol;Acc:HGNC:7461]	3773	0.0356247	0.559808	No
95	NDUFS1	NADH:ubiquinone oxidoreductase core subunit S1 [Source:HGNC Symbol;Acc:HGNC:7707]	3885	0.0252835	0.55284	No
96	COX15	cytochrome c oxidase assembly homolog COX15 [Source:HGNC Symbol;Acc:HGNC:2263]	4080	0.00651672	0.539762	No
97	SDHD	succinate dehydrogenase complex subunit D [Source:HGNC Symbol;Acc:HGNC:10683]	4176	-0.00235562	0.533338	No
98	NDUFV1	NADH:ubiquinone oxidoreductase core subunit V1 [Source:HGNC Symbol;Acc:HGNC:7716]	4181	-0.00285536	0.533133	No
99	ATP4A	ATPase H+/K+ transporting subunit alpha [Source:HGNC Symbol;Acc:HGNC:819]	4389	-0.0220762	0.51954	No
100	ATP6V1C1	ATPase H+ transporting V1 subunit C1 [Source:HGNC Symbol;Acc:HGNC:856]	4517	-0.0325541	0.511654	No
101	ATP6V1B2	ATPase H+ transporting V1 subunit B2 [Source:HGNC Symbol;Acc:HGNC:854]	4586	-0.0377166	0.507915	No
102	COX10	cytochrome c oxidase assembly factor heme A:farnesyltransferase COX10 [Source:HGNC Symbol;Acc:HGNC:2260]	4738	-0.0506883	0.498825	No
103	UQCRC2	ubiquinol-cytochrome c reductase core protein 2 [Source:HGNC Symbol;Acc:HGNC:12586]	4999	-0.0746055	0.48287	No
104	ATP5F1A	ATP synthase F1 subunit alpha [Source:HGNC Symbol;Acc:HGNC:823]	5584	-0.123755	0.445987	No
105	COX7A2L	cytochrome c oxidase subunit 7A2 like [Source:HGNC Symbol;Acc:HGNC:2289]	5718	-0.134573	0.440126	No
106	MT-ND4L	mitochondrially encoded NADH:ubiquinone oxidoreductase core subunit 4L [Source:HGNC Symbol;Acc:HGNC:7460]	5930	-0.152998	0.429384	No
107	ATP6V0E1	ATPase H+ transporting V0 subunit e1 [Source:HGNC Symbol;Acc:HGNC:863]	6288	-0.182914	0.409397	No
108	SDHC	succinate dehydrogenase complex subunit C [Source:HGNC Symbol;Acc:HGNC:10682]	6713	-0.224512	0.385833	No
109	ATP6V1C2	ATPase H+ transporting V1 subunit C2 [Source:HGNC Symbol;Acc:HGNC:18264]	6879	-0.239104	0.380283	No
110	COX7A1	cytochrome c oxidase subunit 7A1 [Source:HGNC Symbol;Acc:HGNC:2287]	7397	-0.28628	0.351849	No
111	ATP6V0A1	ATPase H+ transporting V0 subunit a1 [Source:HGNC Symbol;Acc:HGNC:865]	7462	-0.291917	0.35445	No
112	SDHA	succinate dehydrogenase complex flavoprotein subunit A [Source:HGNC Symbol;Acc:HGNC:10680]	7486	-0.293818	0.359892	No
113	LHPP	phospholysine phosphohistidine inorganic pyrophosphate phosphatase [Source:HGNC Symbol;Acc:HGNC:30042]	7551	-0.300764	0.362704	No
114	COX11	cytochrome c oxidase copper chaperone COX11 [Source:HGNC Symbol;Acc:HGNC:2261]	7975	-0.339549	0.341953	No
115	ATP6V0A2	ATPase H+ transporting V0 subunit a2 [Source:HGNC Symbol;Acc:HGNC:18481]	11177	-0.689155	0.140049	No
116	NDUFA4L2	NDUFA4 mitochondrial complex associated like 2 [Source:HGNC Symbol;Acc:HGNC:29836]	11551	-0.740898	0.132286	No
117	TCIRG1	T cell immune regulator 1, ATPase H+ transporting V0 subunit a3 [Source:HGNC Symbol;Acc:HGNC:11647]	12220	-0.850562	0.107018	No
118	COX6B2	cytochrome c oxidase subunit 6B2 [Source:HGNC Symbol;Acc:HGNC:24380]	12600	-0.922472	0.103178	No
119	ATP6V1A	ATPase H+ transporting V1 subunit A [Source:HGNC Symbol;Acc:HGNC:851]	12653	-0.933588	0.12191	No
120	COX4I2	cytochrome c oxidase subunit 4I2 [Source:HGNC Symbol;Acc:HGNC:16232]	12816	-0.965574	0.133902	No
